# Supplementary material for: Admission criteria and academic performance in medical school
Source: BMC Med Educ. 2023 Apr 21;23:273. doi: 10.1186/s12909-023-04251-y (PMC10122404; doi:10.1186/s12909-023-04251-y)
Supplement: Supplementary file 1 — Additional file 1: Supplementary Table 1. Characteristics of students accepted in the academic year 2012-2013. [file 12909_2023_4251_MOESM1_ESM.xlsx]

## Sheet: Batch 2012
Supplementary Table 1: Characteristics of students accepted in the academic year 2012-2013
Gender	Nationality	Faculty	Speciality	GSC-Mark	GSC-Country	Admission Track		Graduated/dropout	Adm.Year	Graduated/Dropout	PAG
Male	Syria	Medicine	MD	98.6	Qatar	International		Graduated	2012	2016	2.2076
Male	Jordan	Medicine	MD	96.15	Syria	Parallel		Graduated	2013	2015	3.96
Male	Iraq	Medicine	MD	93	Libuya	International		Diminused	2012	2017	1.0066
Female	Jordan	Medicine	MD	97.3	IG	International		Graduated	2012	2016	3.0355
Male	Jordan	Medicine	MD	96.9	IG	International		Graduated	2012	2017	3.0105
Female	Jordan	Medicine	MD	97.6	GSE	Parallel		Graduated	2012	2017	3.2085
Female	Jordan	Medicine	MD	96.3	SAT	Parallel		Diminused	2012	2020	2.2417
Female	Jordan	Medicine	MD	97	GSE	Parallel		Graduated	2012	2016	3.0123
Male	Jordan	Medicine	MD	99.1	GSE	NU		Graduated	2012	2016	2.8163
Male	Jordan	Medicine	MD	98.6	GSE	NU		Graduated	2012	2016	2.8896
Male	Jordan	Medicine	MD	98.5	GSE	NU		Graduated	2012	2016	3.0845
Male	Jordan	Medicine	MD	99	GSE	NU		Graduated	2012	2017	2.6038
Male	Jordan	Medicine	MD	95.7	GSE	University emplo.sons		Graduated	2012	2019	2.54
Male	Palestine	Medicine	MD	96.5	IG	International		Graduated	2012	2017	3.8928
Female	Iraq	Medicine	MD	93.9	SAT	International		Graduated	2012	2017	3.2519
Male	Israil	Medicine	MD	98.1	Israil	International		Graduated	2012	2017	3.9757
Male	Jordan	Medicine	MD	99.68	Saudi Arabia	International		Diminused	2012	2015	0.4309
Female	Iraq	Medicine	MD	98.1	GSE	International		Graduated	2012	2017	2.9254
Female	USA	Medicine	MD	97.1	Kwaitt	International		Graduated	2012	2017	2.317
Male	Palestine	Medicine	MD	100	Saudi Arabia	International		Graduated	2012	2017	3.9567
Male	Iraq	Medicine	MD	91.14	Iraq	International		Diminused	2012	2014	0.4586
Female	USA	Medicine	MD	93.7	IB	International		Graduated	2012	2017	2.9025
Female	Iraq	Medicine	MD	98.5	Emirate	International		Diminused	2012	2013	2.631
Female	Sweden	Medicine	MD	98	GSE	International		Graduated	2012	2017	3.1157
Male	Iraq	Medicine	MD	96.1	IG	International		Graduated	2012	2017	3.5813
Female	Iraq	Medicine	MD	97.71	Iraq	International		Diminused	2012	2015	0.5443
Female	Iraq	Medicine	MD	99	GSE	International		Graduated	2012	2017	3.8152
Male	Palestine	Medicine	MD	94.5	GSE	International		Graduated	2012	2017	2.9369
Male	Jordan	Medicine	MD	97.3	IG	International		Graduated	2012	2017	3.8555
Male	Saudi Arabia	Medicine	MD	99.97	Saudi Arabia	International		Diminused	2012	2012	1.7372
Male	Iraq	Dentestry	Dentistry	97.33	Kwaitt	International		Diminused	2012	2016	0.4692
Male	Iraq	Medicine	MD	96	GSE	International		Graduated	2012	2017	2.8042
Male	Syria	Medicine	MD	97.6	IG	International		Graduated	2012	2017	3.6331
Male	Iraq	Medicine	MD	95.9	IG	International		Graduated	2012	2017	2.8811
Female	Iraq	Medicine	MD	96.8	GSE	International		Graduated	2012	2017	2.5096
Male	Syria	Medicine	MD	98.92	Saudi Arabia	International		Diminused	2012	2013	1.9487
Male	Iraq	Medicine	MD	95	IB	International		Graduated	2012	2018	2.6136
Male	Jordan	Medicine	MD	96.9	IG	International		Graduated	2012	2017	3.6736
Female	USA	Medicine	MD	99.14	Kwaitt	International		Graduated	2012	2017	2.7606
Male	Israil	Medicine	MD	96.7	Israil	International		Diminused	2012	2014	2.02
Male	Iraq	Medicine	MD	96	GSE	International		Graduated	2012	2017	2.4174
Male	Iraq	Medicine	MD	98.3	GSE	International		Graduated	2012	2017	3.1467
Male	Palestine	Medicine	MD	100	Saudi Arabia	International		Graduated	2012	2017	3.027
Female	UK	Medicine	MD	97.3	GSE	International		Graduated	2012	2017	2.8373
Female	Palestine	Medicine	MD	96.1	Palestine	International		Graduated	2012	2018	2.3445
Male	USA	Medicine	MD	97.59	Syria	International		Diminused	2012	2018	2.7728
Female	Canada	Medicine	MD	91.8	Canada	International		Graduated	2012	2017	2.9283
Female	Iraq	Medicine	MD	94.6	GSE	International		Graduated	2012	2017	2.8557
Male	Syria	Medicine	MD	96.9	Syria	International		Graduated	2012	2017	3.27
Female	Syria	Medicine	MD	98.6	GSE	Cultural exchangue		Graduated	2012	2016	3.0382
Female	Marocco	Medicine	MD	99.33	Saudi Arabia	Cultural exchangue		Diminused	2012	2013	1.625
Female	Sudan	Medicine	MD	95.1	GSE	Cultural exchangue		Graduated	2012	2017	2.7347
Female	Palestine	Medicine	MD	99.6	Palestine	Cultural exchangue		Graduated	2012	2017	3.4428
Female	Yemen	Medicine	MD	96.25	Yemen	Cultural exchangue		Graduated	2012	2017	3.1751
Female	Israil	Medicine	MD	99.8	Israil	Cultural exchangue		Diminused	2012	2012	0
Male	Yemen	Medicine	MD	98.62	Yemen	Cultural exchangue		Diminused	2012	2013	0
Female	Yemen	Medicine	MD	95	Yemen	Cultural exchangue		Graduated	2012	2019	2.55
Female	Tunis	Medicine	MD	91.6	GSE	Cultural exchangue		Graduated	2012	2017	2.871
Female	Yemen	Medicine	MD	98.37	Yemen	Cultural exchangue		Graduated	2012	2018	2.5411
Male	Jordan	Medicine	MD	95.8	GSE	University emplo.sons		Diminused	2012	2017	2.9265
Female	Jordan	Medicine	MD	96	GSE	University emplo.sons		Graduated	2012	2017	3.3437
Female	Jordan	Medicine	MD	98.3	GSE	University emplo.sons		Graduated	2012	2019	2.91
Female	Jordan	Medicine	MD	95.7	GSE	University emplo.sons		Graduated	2012	2017	2.8082
Male	Jordan	Medicine	MD	97.4	GSE	University emplo.sons		Diminused	2012	2017	1.2635
Female	Jordan	Medicine	MD	96.7	GSE	University emplo.sons		Graduated	2012	2017	3.5397
Female	Jordan	Medicine	MD	97.5	GSE	University emplo.sons		Graduated	2012	2017	3.6813
Male	Jordan	Medicine	MD	99.32	Saudi Arabia	University emplo.sons		Diminused	2012	2017	2.6398
Male	Jordan	Medicine	MD	97.6	GSE	University emplo.sons		Diminused	2012	2017	3.2514
Female	Jordan	Medicine	MD	96.9	IG	University emplo.sons		Graduated	2012	2017	2.9835
Female	Jordan	Medicine	MD	95.1	IG	University emplo.sons		Graduated	2012	2019	2.74
Female	Jordan	Medicine	MD	95	GSE	University emplo.sons		Graduated	2012	2017	2.6826
Male	Jordan	Medicine	MD	98	GSE	University emplo.sons		Diminused	2012	2017	3.0067
Female	Jordan	Eng.	Eng.	97.3	GSE	University emplo.sons		Graduated	2012	2018	3.0062
Male	Jordan	Medicine	MD	98	GSE	University emplo.sons		Graduated	2012	2017	2.8417
Male	Jordan	Medicine	MD	97.2	GSE	University emplo.sons		Graduated	2012	2017	3.1505
Male	Jordan	Medicine	MD	97.4	GSE	University emplo.sons		Graduated	2012	2017	2.9915
Female	Jordan	Medicine	MD	97.6	IG	University emplo.sons		Diminused	2012	2017	3.514
Female	Jordan	Medicine	MD	94.6	GSE	University emplo.sons		Graduated	2012	2017	3.3218
Male	Jordan	Medicine	MD	96.8	GSE	University emplo.sons		Graduated	2012	2017	2.6435
Female	Jordan	Medicine	MD	99.78	Saudi Arabia	Diplomatic sons		Graduated	2012	2018	2.4655
Female	Jordan	Medicine	MD	98	Qatar	Diplomatic sons		Graduated	2012	2018	2.6875
Male	Jordan	Medicine	MD	96	GSE	Sons of Martyers		Diminused	2012	2013	1.7143
Female	Jordan	Medicine	MD	93.7	GSE	University emplo.sons		Graduated	2012	2018	2.5689
Female	Jordan	Medicine	MD	98.1	GSE	University emplo.sons		Graduated	2012	2017	2.8772
Female	Jordan	Medicine	MD	96.7	GSE	University emplo.sons		Graduated	2012	2017	2.8469
Female	Jordan	Medicine	MD	96.7	GSE	University emplo.sons		Graduated	2012	2018	2.5898
Female	Jordan	Medicine	MD	97.1	GSE	University emplo.sons		Diminused	2012	2018	2.3356
Male	Jordan	Medicine	MD	96.9	IG	University emplo.sons		Graduated	2012	2017	2.7793
Female	Jordan	Medicine	MD	100	Saudi Arabia	University emplo.sons		Graduated	2012	2017	2.7118
Female	Jordan	Medicine	MD	96.7	GSE	University emplo.sons		Graduated	2012	2017	3.0243
Female	Jordan	Medicine	MD	97.7	GSE	University emplo.sons		Graduated	2012	2017	3.2304
Male	Jordan	Medicine	MD	97.7	GSE	High score ofprovince		Diminused	2012	2017	2.9405
Male	Jordan	Medicine	MD	95.1	IG	Parallel		Graduated	2012	2017	2.4259
Male	Jordan	Medicine	MD	99.56	Kwaitt	Parallel		Graduated	2012	2017	2.3791
Male	Jordan	Medicine	MD	97.5	GSE	Parallel		Graduated	2012	2017	2.9652
Male	Jordan	Medicine	MD	97.7	GSE	Parallel		Graduated	2012	2017	3.7601
Male	Malaysia	Medicine	MD	96.4	Malasyia	Parallel		Diminused	2012	2016	0.8114
Female	Malaysia	Medicine	MD	95.6	Malasyia	Parallel		Graduated	2012	2019	2.84
Female	Jordan	Medicine	MD	97	GSE	Parallel		Graduated	2012	2017	2.4609
Male	Jordan	Medicine	MD	91	GSE	Parallel		Graduated	2012	2017	2.5867
Female	Jordan	Medicine	MD	94.1	GSE	Parallel		Graduated	2012	2018	2.353
Female	Jordan	Medicine	MD	98.4	GSE	NU		Diminused	2016	2017	3.5189
Female	Malaysia	Medicine	MD	94.7	Malasyia	Parallel		Graduated	2012	2018	2.65
Male	Jordan	Medicine	MD	97.4	GSE	Parallel		Graduated	2012	2017	3.5468
Female	Jordan	Medicine	MD	95.8	GSE	Parallel		Graduated	2012	2017	3.5441
Female	Jordan	Medicine	MD	97.3	GSE	Parallel		Graduated	2012	2017	3.5887
Female	Malaysia	Medicine	MD	97.5	Malasyia	Parallel		Graduated	2012	2018	2.6594
Female	Jordan	Medicine	MD	97.6	IG	Parallel		Graduated	2012	2017	3.1494
Female	Jordan	Medicine	MD	95	IG	Parallel		Graduated	2012	2017	3.7465
Female	Jordan	Medicine	MD	99.5	Emirate	Parallel		Graduated	2012	2017	3.9825
Female	Jordan	Medicine	MD	97.3	GSE	Parallel		Diminused	2012	2017	2.7079
Female	Jordan	Medicine	MD	99	Emirate	Parallel		Graduated	2012	2017	2.599
Male	Jordan	Dentestry	Dentistry	95	GSE	Parallel		Graduated	2012	2019	2.65
Female	Jordan	Medicine	MD	97.9	GSE	Parallel		Graduated	2012	2017	3.1184
Female	Palestine	Medicine	MD	97.9	GSE	Parallel		Graduated	2012	2017	3.5804
Female	Jordan	Medicine	MD	96.5	GSE	Parallel		Diminused	2012	2014	0.5279
Female	Lebanon	Medicine	MD	99.4	GSE	Parallel		Graduated	2012	2017	3.7505
Female	Jordan	Medicine	MD	97.5	GSE	Parallel		Graduated	2012	2017	3.1011
Female	Jordan	Medicine	MD	96.6	GSE	University emplo.sons		Graduated	2012	2017	2.5489
Female	Jordan	Medicine	MD	98	GSE	NU		Graduated	2017	2019	2.77
Female	Jordan	Medicine	MD	96.3	GSE	Parallel		Graduated	2012	2017	2.9774
Female	Jordan	Medicine	MD	97.1	GSE	Parallel		Diminused	2012	2017	3.1547
Male	Jordan	Medicine	MD	93.5	IG	Parallel		Graduated	2012	2017	3.055
Female	Jordan	Medicine	MD	94.1	GSE	Parallel		Graduated	2012	2017	3.0059
Male	Jordan	Medicine	MD	93.4	GSE	Parallel		Graduated	2012	2018	2.6578
Male	Jordan	Medicine	MD	96.3	GSE	Parallel		Graduated	2012	2017	3.2367
Female	Jordan	Medicine	MD	97.7	GSE	Parallel		Graduated	2012	2017	3.2093
Female	Jordan	Medicine	MD	97.9	GSE	Parallel		Graduated	2012	2017	3.0643
Male	Jordan	Medicine	MD	97.4	GSE	Parallel		Graduated	2012	2017	2.9309
Male	Jordan	Medicine	MD	97.6	GSE	Parallel		Graduated	2012	2017	3.197
Male	Jordan	Medicine	MD	93.8	GSE	Parallel		Graduated	2012	2017	2.5554
Female	Jordan	Medicine	MD	97.9	GSE	Parallel		Diminused	2012	2017	3.1349
Male	Jordan	Medicine	MD	93.4	GSE	Parallel		Graduated	2012	2017	2.7405
Male	Jordan	Dentistry	Dentistry	94.3	GSE	Parallel		Graduated	2012		1.1164
Male	Jordan	Medicine	MD	95.6	GSE	Parallel		Graduated	2012	2017	3.6039
Male	Jordan	Medicine	MD	93.6	IG	Parallel		Graduated	2012	2017	2.7927
Male	Jordan	Medicine	MD	94.1	SAT	Parallel		Diminused	2012	2015	2.2678
Male	Jordan	Pharmacy	Pharmacy	98.1	GSE	NU		Graduated	2018	2020	3.25
Female	Jordan	Medicine	MD	94.7	GSE	Parallel		Graduated	2012	2018	2.5712
Male	Jordan	Medicine	MD	94.7	GSE	Parallel		Graduated	2012	2017	2.6908
Male	Jordan	Medicine	MD	97.6	GSE	Parallel		Graduated	2012	2017	2.8464
Female	Jordan	Medicine	MD	99	Emirate	Parallel		Diminused	2012	2020	2.77
Male	Jordan	Medicine	MD	97.5	GSE	Parallel		Graduated	2012	2017	2.7857
Male	Jordan	Medicine	MD	94.3	IG	Parallel		Graduated	2012	2017	2.2845
Female	Jordan	Medicine	MD	100	Saudi Arabia	Parallel		Graduated	2012	2017	2.6365
Male	Jordan	Medicine	MD	97.9	GSE	Parallel		Graduated	2012	2017	3.1123
Male	Jordan	Medicine	MD	97.4	GSE	Parallel		Graduated	2012	2018	2.9819
Male	Jordan	Medicine	MD	95.9	GSE	Parallel		Graduated	2012	2017	2.859
Female	Jordan	Medicine	MD	95.9	GSE	Parallel		Graduated	2012	2019	2.71
Male	Jordan	Medicine	MD	97.4	GSE	Parallel		Graduated	2012	2017	3.4388
Male	Malaysia	Medicine	MD	95	Saudi Arabia	Parallel		Diminused	2012	2012	2.2941
Male	Jordan	Medicine	MD	95.6	GSE	Parallel		Graduated	2012	2017	3.0903
Male	Palestine	Medicine	MD	100	Saudi Arabia	Parallel		Graduated	2012	2019	2.53
Male	Malaysia	Medicine	MD	96	Malasyia	Parallel		Diminused	2012	2015	0.4178
Male	Jordan	Medicine	MD	96.1	GSE	Parallel		Graduated	2012	2017	3.3462
Male	Jordan	Medicine	MD	95.4	GSE	Parallel		Graduated	2012	2018	2.8035
Female	Jordan	Medicine	MD	97.8	GSE	Parallel		Graduated	2012	2017	3.0824
Female	Jordan	Medicine	MD	95	IB	Parallel		Graduated	2012	2017	3.9829
Male	Jordan	Medicine	MD	97.79	Libya	Parallel		Graduated	2012	2017	3.3944
Female	Jordan	Medicine	MD	97.4	GSE	Parallel		Graduated	2012	2017	2.3685
Female	Czeeh	Medicine	MD	98.5	GSE	Parallel		Graduated	2012	2017	3.4041
Female	Jordan	Medicine	MD	97.5	GSE	Parallel		Graduated	2012	2017	3.1987
Female	Malaysia	Medicine	MD	97	Malasyia	Parallel		Diminused	2012	2018	2.6061
Female	Malaysia	Medicine	MD	96.3	Malasyia	Parallel		Graduated	2012	2018	2.6758
Female	Jordan	Medicine	MD	96.6	GSE	University emplo.sons		Graduated	2012	2017	3.2846
Female	Malaysia	Medicine	MD	96.6	Malasyia	Parallel		Graduated	2012	2018	2.6983
Female	Jordan	Medicine	MD	96.4	GSE	Parallel		Graduated	2012	2018	2.843
Female	Jordan	Medicine	MD	97.5	GSE	University emplo.sons		Graduated	2013	2017	3.5131
Female	Jordan	Medicine	MD	96.1	GSE	Parallel		Graduated	2012	2017	3.4431
Male	Jordan	Medicine	MD	93.6	GSE	Parallel		Graduated	2012	2017	2.6927
Female	Jordan	Medicine	MD	98.1	GSE	NU		Graduated	2015	2017	3.5226
Male	Jordan	Medicine	MD	98.1	GSE	Parallel		Graduated	2012	2017	3.1918
Female	Jordan	Medicine	MD	97.3	GSE	Parallel		Graduated	2012	2017	2.4646
Female	Jordan	Medicine	MD	97.6	IG	Parallel		Graduated	2012	2017	3.0192
Male	Jordan	Medicine	MD	95.3	GSE	Parallel		Graduated	2012	2017	3.4165
Female	Jordan	Medicine	MD	97	GSE	Parallel		Diminused	2012	2013	2
Male	Jordan	Medicine	MD	95	GSE	Parallel		Graduated	2012	2017	2.8361
Male	Jordan	Medicine	MD	93.9	GSE	Parallel		Graduated	2012	2018	2.3645
Male	Jordan	Medicine	MD	99.2	GSE	NU		Graduated	2012	2017	3.5811
Female	Jordan	Medicine	MD	99.4	GSE	NU		Graduated	2012	2017	3.245
Male	Jordan	Medicine	MD	99	GSE	NU		Graduated	2012	2017	3.1936
Female	Jordan	Medicine	MD	98.9	GSE	NU		Graduated	2012	2017	3.3449
Female	Jordan	Medicine	MD	99.1	GSE	NU		Graduated	2012	2017	3.4559
Female	Jordan	Pharmacy	Pharmacy	100	Saudi Arabia	NU		Graduated	2012	2017	2.3507
Female	Jordan	Medicine	MD	98.5	GSE	NU		Graduated	2012	2017	3.0109
Male	Jordan	Medicine	MD	98.4	GSE	NU		Graduated	2012	2017	3.3868
Female	Jordan	Medicine	MD	98.8	GSE	NU		Graduated	2012	2017	3.0661
Female	Jordan	Medicine	MD	98.8	GSE	NU		Graduated	2012	2017	3.4759
Male	Jordan	Medicine	MD	100	Saudi Arabia	NU		Graduated	2012	2017	2.5455
Male	Jordan	Medicine	MD	98.4	GSE	NU		Graduated	2012	2017	2.9245
Female	Jordan	Medicine	MD	99.3	GSE	NU		Graduated	2012	2017	3.5558
Male	Jordan	Medicine	MD	98	IG	NU		Graduated	2012	2017	3.9051
انFثى	Jordan	Medicine	MD	99.3	GSE	NU		Graduated	2012	2017	3.0367
Male	Jordan	Medicine	MD	98.8	GSE	NU		Graduated	2012	2017	3.98
Female	Jordan	Medicine	MD	98.6	GSE	NU		Graduated	2012	2017	3.9672
Male	Jordan	Medicine	MD	98.5	GSE	NU		Graduated	2012	2017	2.8683
Female	Jordan	Eng.	Eng,	100	Saudi Arabia	NU		Diminused	2012	2013	2.5313
Female	Jordan	Medicine	MD	98.6	GSE	NU		Graduated	2012	2017	3.453
Female	Jordan	Medicine	MD	98.6	GSE	NU		Graduated	2012	2018	3.2293
Male	Jordan	Medicine	MD	98.7	GSE	NU		Graduated	2012	2017	2.8639
Male	Jordan	Medicine	MD	98.7	GSE	NU		Graduated	2012	2017	3.5241
Male	Jordan	Medicine	MD	98.6	GSE	NU		Graduated	2012	2019	2.85
Male	Jordan	Medicine	MD	98.4	GSE	NU		Graduated	2012	2017	3.6289
Female	Jordan	Medicine	MD	98.6	GSE	NU		Graduated	2012	2017	3.848
Male	Jordan	Medicine	MD	98.5	SAT	NU		Graduated	2012	2017	3.8528
Female	Jordan	Medicine	MD	98.8	GSE	NU		Graduated	2012	2017	3.2109
Female	Jordan	Medicine	MD	98.5	GSE	NU		Graduated	2012	2017	3.6308
Female	Jordan	Medicine	MD	98.8	GSE	NU		Graduated	2012	2017	3.9787
Female	Jordan	Medicine	MD	98.4	GSE	NU		Graduated	2012	2017	3.4694
Male	Jordan	Pharmacy	Pharmacy	100	Saudi Arabia	NU		Diminused	2012	2015	1.9734
Male	Jordan	Medicine	MD	98.7	GSE	NU		Graduated	2012	2017	3.0975
Male	Jordan	Medicine	MD	99	GSE	NU		Graduated	2012	2017	3.2774
Male	Jordan	Medicine	MD	98	IG	NU		Graduated	2012	2017	3.7405
Female	Jordan	Medicine	MD	99	GSE	NU		Graduated	2012	2017	3.3621
Female	Jordan	Medicine	MD	98.7	GSE	NU		Graduated	2012	2017	3.868
Male	Jordan	Medicine	MD	98.4	GSE	NU		Diminused	2012	2017	0.4577
Female	Jordan	Medicine	MD	98.4	GSE	NU		Graduated	2012	2017	3.6496
Female	Jordan	Medicine	MD	98.8	GSE	NU		Graduated	2012	2017	3.8858
Female	Jordan	Medicine	MD	98.5	GSE	NU		Graduated	2012	2017	3.9086
Female	Jordan	Medicine	MD	98.8	GSE	NU		Graduated	2012	2017	3.1851
Male	Jordan	Medicine	MD	98.4	GSE	NU		Graduated	2012	2017	3.5237
Male	Kwaitt	Medicine	MD	95.45	Kwaitt	Inter/agreements		Diminused	2012	2012	1.1324
Male	Kwaitt	Medicine	MD	98.61	Saudi Arabia	Inter/agreements		Graduated	2012	2019	2.65
Female	Kwaitt	Medicine	MD	96.24	Kwaitt	Inter/agreements		Diminused	2012	2014	3.2447
Female	Kwaitt	Medicine	MD	97.15	Kwaitt	Inter/agreements		Diminused	2012	2012	2.0592
Female	Bahrein	Medicine	MD	97	Bahrein	Inter/agreements		Graduated	2012	2017	3.2028
Female	Kwaitt	Medicine	MD	93.92	Kwaitt	Inter/agreements		Diminused	2012	2013	2.2115
Male	Kwaitt	Medicine	MD	87.49	Kwaitt	Inter/agreements		Graduated	2012	2019	2.31
Male	Kwaitt	Medicine	MD	94.06	Kwaitt	Inter/agreements		Graduated	2012	2017	2.6393
Female	Bahrein	Medicine	MD	94.2	Bahrein	Inter/agreements		Graduated	2012	2017	2.8656
Male	Kwaitt	Medicine	MD	90.64	Kwaitt	Inter/agreements		Diminused	2012	2013	0
Female	Kwaitt	Medicine	MD	93.43	Kwaitt	Inter/agreements		Graduated	2012	2019	2.6
Male	Kwaitt	Medicine	MD	90.81	Kwaitt	Inter/agreements		Graduated	2012	2019	2.49
Female	Bahrein	Medicine	MD	94.9	Bahrein	Inter/agreements		Graduated	2012	2017	2.5047
Male	Libya	Medicine	MD	96	Libya	Inter/agreements		Graduated	2012	2017	3.0847
Male	Kwaitt	Medicine	MD	88.55	Kwaitt	Inter/agreements		Graduated	2012	2019	2.6
Male	Bahrein	Medicine	MD	92.5	Bahrein	Inter/agreements		Diminused	2012	2013	2.7857
Male	Kwaitt	Medicine	MD	93.68	Kwaitt	Inter/agreements		Diminused	2012	2014	1.516
Male	Kwaitt	Medicine	MD	94.59	Kwaitt	Inter/agreements		Diminused	2012	2013	1.875
Female	Kwaitt	Medicine	MD	91.03	Kwaitt	Inter/agreements		Diminused	2012	2014	0.4331
Male	Yemen	Medicine	MD	90.37	Yemen	Inter/agreements		Diminused	2012	2014	2.19
Male	Bahrein	Medicine	MD	95.5	Bahrein	Inter/agreements		Graduated	2012	2018	2.7523
Male	Kwaitt	Medicine	MD	90.72	Kwaitt	Inter/agreements		Graduated	2012	2017	2.3169
Female	Bahrein	Medicine	MD	90.6	Bahrein	Inter/agreements		Diminused	2012	2017	0.8057
Female	Kwaitt	Medicine	MD	95.53	Kwaitt	Inter/agreements		Diminused	2012	2017	0.6635
Male	Kwaitt	Medicine	MD	89.71	Kwaitt	Inter/agreements		Graduated	2012	2017	2.6937
Female	Kwaitt	Medicine	MD	93.89	Kwaitt	Inter/agreements		Graduated	2012	2018	2.398
Female	Bahrein	Medicine	MD	94.2	Bahrein	Inter/agreements		Graduated	2012	2017	2.8455
Female	Kwaitt	Medicine	MD	89.05	Kwaitt	Inter/agreements		Diminused	2012	2016	0.3855
Female	Saudi Arabia	Medicine	MD	92.95	Saudi Arabia	Inter/agreements		Diminused	2012	2015	0.3739
Male	Saudi Arabia	Medicine	MD	91.18	Saudi Arabia	Inter/agreements		Diminused	2012	2012	0.1324
Male	Saudi Arabia	Medicine	MD	96.13	Saudi Arabia	Inter/agreements		Diminused	2012	2013	2.0417
Female	Saudi Arabia	Medicine	MD	99.43	Saudi Arabia	Inter/agreements		Diminused	2012	2016	0.4418
Male	Saudi Arabia	Medicine	MD	92.06	Saudi Arabia	Inter/agreements		Diminused	2012	2013	1.2273
Female	Saudi Arabia	Medicine	MD	99.92	Saudi Arabia	Inter/agreements		Graduated	2012	2017	2.4506
Male	Saudi Arabia	Medicine	MD	93.85	Saudi Arabia	Inter/agreements		Diminused	2012	2013	1.75
Male	Saudi Arabia	Medicine	MD	98.2	Saudi Arabia	Inter/agreements		Diminused	2012	2013	0.75
Male	Saudi Arabia	Medicine	MD	99.14	Saudi Arabia	Inter/agreements		Diminused	2012	2013	1.2803
Male	Saudi Arabia	Medicine	MD	91.03	Saudi Arabia	Inter/agreements		Diminused	2012	2013	1.3269
Male	Saudi Arabia	Medicine	MD	95.91	Saudi Arabia	Inter/agreements		Diminused	2012	2013	1.4861
Male	Saudi Arabia	Medicine	MD	95.6	Saudi Arabia	Inter/agreements		Diminused	2012	2014	0
Male	Saudi Arabia	Medicine	MD	95.38	Saudi Arabia	Inter/agreements		Diminused	2012	2014	2.3232
Female	Saudi Arabia	Law	Law	90.97	Saudi Arabia	Inter/agreements		Graduated	2012	2017	2.2143
Female	Saudi Arabia	Medicine	MD	98	Saudi Arabia	Inter/agreements		Diminused	2012	2013	1.9524
Male	Saudi Arabia	Medicine	MD	99.41	Saudi Arabia	Inter/agreements		Diminused	2012	2013	1.2949
Male	Saudi Arabia	Medicine	MD	96.52	Saudi Arabia	Inter/agreements		Diminused	2012	2014	1.6579
Female	Saudi Arabia	Medicine	MD	94.3	GSE	Inter/agreements		Graduated	2012	2017	2.5548
Male	Saudi Arabia	Medicine	MD	97.13	Saudi Arabia	Inter/agreements		Diminused	2012	2013	1.757
Male	Saudi Arabia	Medicine	MD	91.39	Saudi Arabia	Inter/agreements		Diminused	2012	2013	0.6149
Male	Saudi Arabia	Dentistry	Dentistry	97.04	Saudi Arabia	Inter/agreements		Diminused	2012	2016	1.134
Female	Saudi Arabia	Pharmacy	Pharmacy	92.26	Saudi Arabia	Inter/agreements		Graduated	2012	2017	2.0625
Female	Saudi Arabia	Pharmacy	Pharmacy	88.57	Saudi Arabia	Inter/agreements		Diminused	2012	2017	1.8427
Female	Saudi Arabia	Medicine	MD	95.99	Saudi Arabia	Inter/agreements		Diminused	2012	2014	2.25
Female	Saudi Arabia	Medicine	MD	96.65	Saudi Arabia	Inter/agreements		Diminused	2012	2013	2.2628
Male	Saudi Arabia	Rehab	Rehab	95.71	Saudi Arabia	Inter/agreements		Diminused	2012	2014	2.7222
Male	Saudi Arabia	Medicine	MD	99.04	Saudi Arabia	Inter/agreements		Diminused	2012	2013	0.5972
Female	Saudi Arabia	Medicine	MD	99.97	Saudi Arabia	Inter/agreements		Graduated	2012	2019	2.52
Female	Saudi Arabia	Medicine	MD	98.77	Saudi Arabia	Inter/agreements		Diminused	2012	2013	1.5714
Female	Saudi Arabia	Rehab	Rehab	92.65	Saudi Arabia	Inter/agreements		Diminused	2012	2015	2.3991
Female	Saudi Arabia	Medicine	MD	91	SAT	Inter/agreements		Diminused	2012	2016	0.7877
Female	Saudi Arabia	Medicine	MD	100	Saudi Arabia	Inter/agreements		Diminused	2012	2014	1.3245
Male	Jordan	Medicine	MD	85.64	Libya	Repatriate		Graduated	2012	2019	2.37
Female	Jordan	Medicine	MD	96.9	IG	University emplo.sons		Graduated	2012	2017	2.8416
Male	Jordan	Medicine	MD	93.9	GSE	University emplo.sons		Graduated	2012	2018	2.902
Male	Jordan	Law	Law	93.9	GSE	University emplo.sons		Graduated	2012	2018	2.7554
Male	Jordan	Medicine	MD	95.6	GSE	University emplo.sons		Graduated	2012	2017	3.0897
Male	Jordan	Medicine	MD	96.9	GSE	M/ sons of military		Graduated	2012	2018	2.3455
Male	Jordan	Medicine	MD	97.8	GSE	M/ sons of military		Graduated	2012	2017	3.2721
Male	Jordan	Medicine	MD	98.1	GSE	M/ sons of military		Graduated	2012	2017	3.7639
Female	Jordan	Medicine	MD	98.3	GSE	M/ sons of military		Graduated	2012	2017	3.1946
Female	Jordan	Medicine	MD	99.2	GSE	M/ sons of military		Graduated	2012	2017	3.9841
Female	Jordan	Medicine	MD	97.3	GSE	M/ sons of military		Graduated	2012	2017	3.8298
Male	Jordan	Medicine	MD	98.2	GSE	M/ sons of military		Graduated	2012	2017	2.8678
Male	Jordan	Medicine	MD	97.8	GSE	M/ sons of military		Graduated	2012	2017	3.1385
Female	Jordan	Medicine	MD	98.2	GSE	M/ sons of military		Graduated	2012	2017	2.9398
Female	Jordan	Medicine	Law	98	GSE	M/ sons of military		Graduated	2012	2017	3.2562
Female	Jordan	Medicine	MD	96.9	GSE	M/ sons of military		Graduated	2012	2017	2.8825
Female	Jordan	Medicine	MD	98.2	GSE	M/ sons of military		Graduated	2012	2017	2.6884
Male	Jordan	Medicine	MD	98.3	GSE	M/ sons of military		Graduated	2012	2017	3.1489
Female	Jordan	Medicine	MD	97.2	GSE	M/ sons of military		Graduated	2012	2017	3.1801
Male	Jordan	Medicine	MD	98.2	GSE	M/ sons of military		Graduated	2012	2017	3.4874
Male	Jordan	Medicine	MD	98.6	GSE	M/ sons of military		Graduated	2012	2017	3.0846
Female	Jordan	Medicine	MD	97.1	GSE	M/ sons of military		Graduated	2012	2019	2.72
Female	Jordan	Medicine	MD	98.9	GSE	M/ sons of military		Graduated	2012	2017	3.7367
Female	Jordan	Medicine	Law	97.8	GSE	M/ sons of military		Graduated	2012	2017	2.9407
Female	Jordan	Medicine	MD	98.1	GSE	M/ sons of military		Graduated	2012	2019	2.55
Male	Jordan	Medicine	MD	97.8	GSE	M/ sons of military		Diminused	2012	2016	0.813
Female	Jordan	Medicine	MD	98	GSE	M/ sons of military		Graduated	2012	2017	2.8231
Female	Jordan	Medicine	MD	96.2	GSE	M/ sons of military		Graduated	2012	2017	2.7336
Female	Jordan	Medicine	MD	98.1	GSE	M/ sons of military		Graduated	2012	2017	3.4801
Female	Jordan	Medicine	MD	99	GSE	M/ sons of military		Graduated	2012	2017	3.8754
Male	Jordan	Medicine	MD	97.5	GSE	M/ sons of MOE		Graduated	2012	2017	3.2489
Female	Jordan	Dentistry	Dentistry	96.6	GSE	M/ sons of MOE		Graduated	2012	2017	2.7868
Female	Jordan	Medicine	MD	98.3	GSE	M/ sons of MOE		Graduated	2012	2017	2.8074
Female	Jordan	Medicine	MD	98.5	GSE	M/ sons of MOE		Graduated	2012	2017	3.4901
Female	Jordan	Medicine	MD	97.7	GSE	M/ sons of MOE		Graduated	2012	2017	2.9142
Female	Jordan	Medicine	MD	98.4	GSE	M/ sons of MOE		Graduated	2012	2017	3.4035
Female	Jordan	Medicine	MD	98.7	GSE	M/ sons of MOE		Graduated	2012	2017	3.2851
Female	Jordan	Medicine	MD	99.2	GSE	M/ sons of MOE		Graduated	2012	2018	3.2639
Female	Jordan	Medicine	MD	99.9	Emirate	M/ sons of MOE		Graduated	2012	2017	2.3002
Female	Jordan	Medicine	MD	98.4	GSE	M/ sons of MOE		Graduated	2012	2017	3.5196
Female	Jordan	Medicine	MD	98.5	GSE	M/ sons of MOE		Graduated	2012	2017	3.6714
Male	Jordan	Medicine	MD	98.6	GSE	M/ sons of MOE		Graduated	2012	2017	3.8176
Male	Jordan	Medicine	MD	98.8	GSE	M/ sons of MOE		Graduated	2012	2017	3.0704
