# Supplementary material for: Admission criteria and academic performance in medical school
Source: BMC Med Educ. 2023 Apr 21;23:273. doi: 10.1186/s12909-023-04251-y (PMC10122404; doi:10.1186/s12909-023-04251-y)
Supplement: Supplementary file 2 — Additional file 2: Supplementary Table 2. Characteristics of students accepted in the academic year 2013-2014. [file 12909_2023_4251_MOESM2_ESM.xlsx]

## Sheet: Groups A + B
الرقم	الجنس	جنسية الطالب	الكلية	التخصص	معدل الثانوية	بلد الثانوية	نوع القبول	حالة الطالب	وضع الطالب	سنة القبول	سنة التخرج/التتريك
125295	ذكر	السورية	الطب	دكتور في الطب	98.6	القطرية	البرنامج الدولي	خريج	متخرج	2012	2016
126606	ذكر	الأردنية	الطب	دكتور في الطب	96.15	السورية	البرنامج الموازي	خريج	متخرج	2013	2015
126580	ذكر	العراقية	الطب	دكتور في الطب	93	الليبية	البرنامج الدولي	تارك	مفصول أكاديميا	2012	2017
126577	انثى	الأردنية	الطب	دكتور في الطب	97.3	البريطانية	البرنامج الدولي	خريج	متخرج	2012	2016
126605	ذكر	الأردنية	الطب	دكتور في الطب	96.9	البريطانية	البرنامج الدولي	خريج	متخرج	2012	2017
126737	انثى	الأردنية	الطب	دكتور في الطب	97.6	الجامعة	البرنامج الموازي	خريج	متخرج	2012	2017
125021	انثى	الأردنية	الطب	دكتور في الطب	96.3	الأمريكية	البرنامج الموازي	تارك	غير مسجل	2012	2020
128510	انثى	الأردنية	الطب	دكتور في الطب	97	الجامعة	البرنامج الموازي	خريج	متخرج	2012	2016
110016	ذكر	الأردنية	الطب	دكتور في الطب	99.1	الجامعة	تنافس	خريج	متخرج	2012	2016
120024	ذكر	الأردنية	الطب	دكتور في الطب	98.6	قصبة الزرقاء	تنافس	خريج	متخرج	2012	2016
120053	ذكر	الأردنية	الطب	دكتور في الطب	98.5	الجامعة	تنافس	خريج	متخرج	2012	2016
120068	ذكر	الأردنية	الطب	دكتور في الطب	99	الجامعة	تنافس	خريج	متخرج	2012	2017
127479	ذكر	الأردنية	الطب	دكتور في الطب	95.7	قصبة الكرك	ابناء عاملين/تعليم عالي	خريج	متخرج	2012	2019
126496	ذكر	الفلسطينية	الطب	دكتور في الطب	96.5	البريطانية	البرنامج الدولي	خريج	متخرج	2012	2017
124550	انثى	العراقية	الطب	دكتور في الطب	93.9	الأمريكية	البرنامج الدولي	خريج	متخرج	2012	2017
124564	ذكر	الإسرائيلية	الطب	دكتور في الطب	98.1	الإسرائيلية	البرنامج الدولي	خريج	متخرج	2012	2017
129185	ذكر	الأردنية	الطب	دكتور في الطب	99.68	السعودية	البرنامج الدولي	تارك	غير مسجل	2012	2015
124566	انثى	العراقية	الطب	دكتور في الطب	98.1	قصبةعمان	البرنامج الدولي	خريج	متخرج	2012	2017
124315	انثى	الأمريكية	الطب	دكتور في الطب	97.1	الكويتية	البرنامج الدولي	خريج	متخرج	2012	2017
124975	ذكر	الفلسطينية	الطب	دكتور في الطب	100	السعودية	البرنامج الدولي	خريج	متخرج	2012	2017
126987	ذكر	العراقية	الطب	دكتور في الطب	91.14	العراقية	البرنامج الدولي	تارك	غير مسجل	2012	2014
124475	انثى	الأمريكية	الطب	دكتور في الطب	93.7	السويسرية	البرنامج الدولي	خريج	متخرج	2012	2017
124614	انثى	العراقية	الطب	دكتور في الطب	98.5	الإماراتية	البرنامج الدولي	تارك	غير مسجل	2012	2013
124526	انثى	السويدية	الطب	دكتور في الطب	98	قصبةعمان	البرنامج الدولي	خريج	متخرج	2012	2017
124291	ذكر	العراقية	الطب	دكتور في الطب	96.1	البريطانية	البرنامج الدولي	خريج	متخرج	2012	2017
127448	انثى	العراقية	الطب	دكتور في الطب	97.71	العراقية	البرنامج الدولي	تارك	غير مسجل	2012	2015
124543	انثى	العراقية	الطب	دكتور في الطب	99	الجامعة	البرنامج الدولي	خريج	متخرج	2012	2017
127672	ذكر	الفلسطينية	الطب	دكتور في الطب	94.5	الفلسطينية	البرنامج الدولي	خريج	متخرج	2012	2017
128929	ذكر	الأردنية	الطب	دكتور في الطب	97.3	البريطانية	البرنامج الدولي	خريج	متخرج	2012	2017
127862	ذكر	السعودية	الطب	دكتور في الطب	99.97	السعودية	البرنامج الدولي	تارك	غير مسجل	2012	2012
124273	ذكر	العراقية	طب الأسنان	دكتور في طب الأسنان	97.33	الكويتية	البرنامج الدولي	تارك	غير مسجل	2012	2016
124552	ذكر	العراقية	الطب	دكتور في الطب	96	قصبةعمان	البرنامج الدولي	خريج	متخرج	2012	2017
124611	ذكر	السورية	الطب	دكتور في الطب	97.6	البريطانية	البرنامج الدولي	خريج	متخرج	2012	2017
128967	ذكر	العراقية	الطب	دكتور في الطب	95.9	البريطانية	البرنامج الدولي	خريج	متخرج	2012	2017
124278	انثى	العراقية	الطب	دكتور في الطب	96.8	قصبةعمان	البرنامج الدولي	خريج	متخرج	2012	2017
128169	ذكر	السورية	الطب	دكتور في الطب	98.92	السعودية	البرنامج الدولي	تارك	غير مسجل	2012	2013
124765	ذكر	العراقية	الطب	دكتور في الطب	95	السويسرية	البرنامج الدولي	خريج	متخرج	2012	2018
128570	ذكر	الأردنية	الطب	دكتور في الطب	96.9	البريطانية	البرنامج الدولي	خريج	متخرج	2012	2017
124452	انثى	الأمريكية	الطب	دكتور في الطب	99.14	الكويتية	البرنامج الدولي	خريج	متخرج	2012	2017
129453	ذكر	الإسرائيلية	الطب	دكتور في الطب	96.7	الإسرائيلية	البرنامج الدولي	تارك	غير مسجل	2012	2014
128518	ذكر	العراقية	الطب	دكتور في الطب	96	قصبةعمان	البرنامج الدولي	خريج	متخرج	2012	2017
124546	ذكر	العراقية	الطب	دكتور في الطب	98.3	قصبةعمان	البرنامج الدولي	خريج	متخرج	2012	2017
124464	ذكر	الفلسطينية	الطب	دكتور في الطب	100	السعودية	البرنامج الدولي	خريج	متخرج	2012	2017
126656	انثى	البريطانية	الطب	دكتور في الطب	97.3	قصبةعمان	البرنامج الدولي	خريج	متخرج	2012	2017
127151	انثى	الفلسطينية	الطب	دكتور في الطب	96.1	الفلسطينية	البرنامج الدولي	خريج	متخرج	2012	2018
124370	ذكر	الأمريكية	الطب	دكتور في الطب	97.59	السورية	البرنامج الدولي	خريج	متخرج	2012	2018
124347	انثى	الكندية	الطب	دكتور في الطب	91.8	الكندية	البرنامج الدولي	خريج	متخرج	2012	2017
128833	انثى	العراقية	الطب	دكتور في الطب	94.6	قصبةعمان	البرنامج الدولي	خريج	متخرج	2012	2017
127330	ذكر	السورية	الطب	دكتور في الطب	96.9	السورية	البرنامج الدولي	خريج	متخرج	2012	2017
115256	انثى	السورية	الطب	دكتور في الطب	98.6	قصبةعمان	تبادل ثقافي	خريج	متخرج	2012	2016
125039	انثى	المغربية	الطب	دكتور في الطب	99.33	السعودية	تبادل ثقافي	تارك	غير مسجل	2012	2013
128822	انثى	السودانية	الطب	دكتور في الطب	95.1	قصبةعمان	تبادل ثقافي	خريج	متخرج	2012	2017
126486	انثى	الفلسطينية	الطب	دكتور في الطب	99.6	الفلسطينية	تبادل ثقافي	خريج	متخرج	2012	2017
128354	انثى	اليمنية	الطب	دكتور في الطب	96.25	اليمنية	تبادل ثقافي	خريج	متخرج	2012	2017
126455	انثى	الإسرائيلية	الطب	دكتور في الطب	99.8	الإسرائيلية	تبادل ثقافي	تارك	غير مسجل	2012	2012
128325	ذكر	اليمنية	الطب	دكتور في الطب	98.62	اليمنية	تبادل ثقافي	تارك	غير مسجل	2012	2013
128348	انثى	اليمنية	الطب	دكتور في الطب	95	اليمنية	تبادل ثقافي	خريج	متخرج	2012	2019
125902	انثى	التونسية	الطب	دكتور في الطب	91.6	قصبةعمان	تبادل ثقافي	خريج	متخرج	2012	2017
126533	انثى	اليمنية	الطب	دكتور في الطب	98.37	اليمنية	تبادل ثقافي	خريج	متخرج	2012	2018
127986	ذكر	الأردنية	الطب	دكتور في الطب	95.8	الجامعة	أبناء اعضاء هيئة التدريس	خريج	متخرج	2012	2017
127781	انثى	الأردنية	الطب	دكتور في الطب	96	الجامعة	أبناء اعضاء هيئة التدريس	خريج	متخرج	2012	2017
127543	انثى	الأردنية	الطب	دكتور في الطب	98.3	الجامعة	أبناء اعضاء هيئة التدريس	خريج	متخرج	2012	2019
128735	انثى	الأردنية	الطب	دكتور في الطب	95.7	الجامعة	أبناء اعضاء هيئة التدريس	خريج	متخرج	2012	2017
120266	ذكر	الأردنية	الطب	دكتور في الطب	97.4	الجامعة	أبناء اعضاء هيئة التدريس	تارك	مفصول أكاديميا	2012	2017
120197	انثى	الأردنية	الطب	دكتور في الطب	96.7	الجامعة	أبناء اعضاء هيئة التدريس	خريج	متخرج	2012	2017
127835	انثى	الأردنية	الطب	دكتور في الطب	97.5	الجامعة	أبناء اعضاء هيئة التدريس	خريج	متخرج	2012	2017
127806	ذكر	الأردنية	الطب	دكتور في الطب	99.32	السعودية	أبناء اعضاء هيئة التدريس	خريج	متخرج	2012	2017
120119	ذكر	الأردنية	الطب	دكتور في الطب	97.6	قصبةعمان	أبناء اعضاء هيئة التدريس	خريج	متخرج	2012	2017
127709	انثى	الأردنية	الطب	دكتور في الطب	96.9	البريطانية	أبناء اعضاء هيئة التدريس	خريج	متخرج	2012	2017
127662	انثى	الأردنية	الطب	دكتور في الطب	95.1	البريطانية	أبناء اعضاء هيئة التدريس	خريج	متخرج	2012	2019
128224	انثى	الأردنية	الطب	دكتور في الطب	95	الجامعة	أبناء اعضاء هيئة التدريس	خريج	متخرج	2012	2017
127544	ذكر	الأردنية	الطب	دكتور في الطب	98	القويسمة	أبناء اعضاء هيئة التدريس	خريج	متخرج	2012	2017
127540	انثى	الأردنية	الهندسة	الهندسة المدنية	97.3	قصبةعمان	أبناء اعضاء هيئة التدريس	خريج	متخرج	2012	2018
127750	ذكر	الأردنية	الطب	دكتور في الطب	98	الجامعة	أبناء اعضاء هيئة التدريس	خريج	متخرج	2012	2017
127483	ذكر	الأردنية	الطب	دكتور في الطب	97.2	الجامعة	أبناء اعضاء هيئة التدريس	خريج	متخرج	2012	2017
127411	ذكر	الأردنية	الطب	دكتور في الطب	97.4	الجامعة	أبناء اعضاء هيئة التدريس	خريج	متخرج	2012	2017
125186	انثى	الأردنية	الطب	دكتور في الطب	97.6	البريطانية	أبناء اعضاء هيئة التدريس	خريج	متخرج	2012	2017
128816	انثى	الأردنية	الطب	دكتور في الطب	94.6	قصبةمادبا	أبناء اعضاء هيئة التدريس	خريج	متخرج	2012	2017
127563	ذكر	الأردنية	الطب	دكتور في الطب	96.8	الجامعة	أبناء اعضاء هيئة التدريس	خريج	متخرج	2012	2017
125512	انثى	الأردنية	الطب	دكتور في الطب	99.78	السعودية	أبناء الدبلوماسيين	خريج	متخرج	2012	2018
125775	انثى	الأردنية	الطب	دكتور في الطب	98	القطرية	أبناء الدبلوماسيين	خريج	متخرج	2012	2018
120063	ذكر	الأردنية	الطب	دكتور في الطب	96	قصبةعمان	أبناء الشهداء	تارك	غير مسجل	2012	2013
125535	انثى	الأردنية	الطب	دكتور في الطب	93.7	وادي السير	أبناء مدرسين/ جامعات أخرى	خريج	متخرج	2012	2018
126364	انثى	الأردنية	الطب	دكتور في الطب	98.1	الجامعة	أبناء مدرسين/ جامعات أخرى	خريج	متخرج	2012	2017
127561	انثى	الأردنية	الطب	دكتور في الطب	96.7	الجامعة	أبناء عاملين في الجامعة	خريج	متخرج	2012	2017
128365	انثى	الأردنية	الطب	دكتور في الطب	96.7	الجامعة	أبناء عاملين في الجامعة	خريج	متخرج	2012	2018
127548	انثى	الأردنية	الطب	دكتور في الطب	97.1	الجامعة	أبناء عاملين في الجامعة	خريج	متخرج	2012	2018
127595	ذكر	الأردنية	الطب	دكتور في الطب	96.9	البريطانية	أبناء عاملين في الجامعة	خريج	متخرج	2012	2017
126172	انثى	الأردنية	الطب	دكتور في الطب	100	السعودية	أبناء عاملين في الجامعة	خريج	متخرج	2012	2017
127643	انثى	الأردنية	الطب	دكتور في الطب	96.7	قصبة السلط	أبناء عاملين في الجامعة	خريج	متخرج	2012	2017
127582	انثى	الأردنية	الطب	دكتور في الطب	97.7	الجامعة	أبناء عاملين في الجامعة	خريج	متخرج	2012	2017
120051	ذكر	الأردنية	الطب	دكتور في الطب	97.7	قصبة المفرق	أوائل ألوية/محافظات	خريج	متخرج	2012	2017
128205	ذكر	الأردنية	الطب	دكتور في الطب	95.1	البريطانية	البرنامج الموازي	خريج	متخرج	2012	2017
124729	ذكر	الأردنية	الطب	دكتور في الطب	99.56	الكويتية	البرنامج الموازي	خريج	متخرج	2012	2017
127352	ذكر	الأردنية	الطب	دكتور في الطب	97.5	قصبةعمان	البرنامج الموازي	خريج	متخرج	2012	2017
126697	ذكر	الأردنية	الطب	دكتور في الطب	97.7	قصبة السلط	البرنامج الموازي	خريج	متخرج	2012	2017
128981	ذكر	الماليزية	الطب	دكتور في الطب	96.4	الماليزية	البرنامج الموازي	تارك	غير مسجل	2012	2016
128982	انثى	الماليزية	الطب	دكتور في الطب	95.6	الماليزية	البرنامج الموازي	خريج	متخرج	2012	2019
120151	انثى	الأردنية	الطب	دكتور في الطب	97	الجامعة	البرنامج الموازي	خريج	متخرج	2012	2017
127199	ذكر	الأردنية	الطب	دكتور في الطب	91	الجامعة	البرنامج الموازي	خريج	متخرج	2012	2017
128077	انثى	الأردنية	الطب	دكتور في الطب	94.1	الجامعة	البرنامج الموازي	خريج	متخرج	2012	2018
124977	انثى	الأردنية	الطب	دكتور في الطب	98.4	الجامعة	تنافس	خريج	متخرج	2016	2017
128973	انثى	الماليزية	الطب	دكتور في الطب	94.7	الماليزية	البرنامج الموازي	خريج	متخرج	2012	2018
128790	ذكر	الأردنية	الطب	دكتور في الطب	97.4	الجامعة	البرنامج الموازي	خريج	متخرج	2012	2017
128237	انثى	الأردنية	الطب	دكتور في الطب	95.8	الجامعة	البرنامج الموازي	خريج	متخرج	2012	2017
120253	انثى	الأردنية	الطب	دكتور في الطب	97.3	الجامعة	البرنامج الموازي	خريج	متخرج	2012	2017
128954	انثى	الماليزية	الطب	دكتور في الطب	97.5	الماليزية	البرنامج الموازي	خريج	متخرج	2012	2018
124399	انثى	الأردنية	الطب	دكتور في الطب	97.6	البريطانية	البرنامج الموازي	خريج	متخرج	2012	2017
129386	انثى	الأردنية	الطب	دكتور في الطب	95	السويسرية	البرنامج الموازي	خريج	متخرج	2012	2017
124805	انثى	الأردنية	الطب	دكتور في الطب	99.5	الإماراتية	البرنامج الموازي	خريج	متخرج	2012	2017
125040	انثى	الأردنية	الطب	دكتور في الطب	97.3	الجامعة	البرنامج الموازي	خريج	متخرج	2012	2017
125227	انثى	الأردنية	الطب	دكتور في الطب	99	الإماراتية	البرنامج الموازي	خريج	متخرج	2012	2017
128859	ذكر	الأردنية	طب الأسنان	دكتور في طب الأسنان	95	الجامعة	البرنامج الموازي	خريج	متخرج	2012	2019
125765	انثى	الأردنية	الطب	دكتور في الطب	97.9	الجامعة	البرنامج الموازي	خريج	متخرج	2012	2017
126765	انثى	الفلسطينية	الطب	دكتور في الطب	97.9	قصبةعمان	البرنامج الموازي	خريج	متخرج	2012	2017
128915	انثى	الأردنية	الطب	دكتور في الطب	96.5	الجامعة	البرنامج الموازي	تارك	غير مسجل	2012	2014
124376	انثى	اللبنانية	الطب	دكتور في الطب	99.4	قصبةعمان	البرنامج الموازي	خريج	متخرج	2012	2017
127308	انثى	الأردنية	الطب	دكتور في الطب	97.5	قصبة الزرقاء	البرنامج الموازي	خريج	متخرج	2012	2017
128311	انثى	الأردنية	الطب	دكتور في الطب	96.6	الجامعة	أبناء عاملين في الجامعة	خريج	متخرج	2012	2017
124973	انثى	الأردنية	الطب	دكتور في الطب	98	الجامعة	تنافس	خريج	متخرج	2017	2019
129088	انثى	الأردنية	الطب	دكتور في الطب	96.3	الجامعة	البرنامج الموازي	خريج	متخرج	2012	2017
129442	انثى	الأردنية	الطب	دكتور في الطب	97.1	الجامعة	البرنامج الموازي	خريج	متخرج	2012	2017
128478	ذكر	الأردنية	الطب	دكتور في الطب	93.5	البريطانية	البرنامج الموازي	خريج	متخرج	2012	2017
127784	انثى	الأردنية	الطب	دكتور في الطب	94.1	الجامعة	البرنامج الموازي	خريج	متخرج	2012	2017
127614	ذكر	الأردنية	الطب	دكتور في الطب	93.4	قصبةاربد	البرنامج الموازي	خريج	متخرج	2012	2018
127691	ذكر	الأردنية	الطب	دكتور في الطب	96.3	الجامعة	البرنامج الموازي	خريج	متخرج	2012	2017
126665	انثى	الأردنية	الطب	دكتور في الطب	97.7	قصبةمادبا	البرنامج الموازي	خريج	متخرج	2012	2017
125311	انثى	الأردنية	الطب	دكتور في الطب	97.9	قصبةعمان	البرنامج الموازي	خريج	متخرج	2012	2017
128806	ذكر	الأردنية	الطب	دكتور في الطب	97.4	الجامعة	البرنامج الموازي	خريج	متخرج	2012	2017
126940	ذكر	الأردنية	الطب	دكتور في الطب	97.6	الجامعة	البرنامج الموازي	خريج	متخرج	2012	2017
127573	ذكر	الأردنية	الطب	دكتور في الطب	93.8	الجامعة	البرنامج الموازي	خريج	متخرج	2012	2017
128240	انثى	الأردنية	الطب	دكتور في الطب	97.9	الجامعة	البرنامج الموازي	خريج	متخرج	2012	2017
127991	ذكر	الأردنية	الطب	دكتور في الطب	93.4	وادي السير	البرنامج الموازي	خريج	متخرج	2012	2017
122194	ذكر	الأردنية	طب الأسنان	دكتور في طب الأسنان	94.3	الجامعة	البرنامج الموازي	منتظم	منتظم	2012
128203	ذكر	الأردنية	الطب	دكتور في الطب	95.6	قصبة الزرقاء	البرنامج الموازي	خريج	متخرج	2012	2017
127738	ذكر	الأردنية	الطب	دكتور في الطب	93.6	البريطانية	البرنامج الموازي	خريج	متخرج	2012	2017
128804	ذكر	الأردنية	الطب	دكتور في الطب	94.1	الأمريكية	البرنامج الموازي	تارك	غير مسجل	2012	2015
124866	ذكر	الأردنية	الصيدلة	الصيدلة	98.1	قصبةعمان	تنافس	خريج	متخرج	2018	2020
120705	انثى	الأردنية	الطب	دكتور في الطب	94.7	الجامعة	البرنامج الموازي	خريج	متخرج	2012	2018
128353	ذكر	الأردنية	الطب	دكتور في الطب	94.7	الجامعة	البرنامج الموازي	خريج	متخرج	2012	2017
126861	ذكر	الأردنية	الطب	دكتور في الطب	97.6	الجامعة	البرنامج الموازي	خريج	متخرج	2012	2017
126841	انثى	الأردنية	الطب	دكتور في الطب	99	الإماراتية	البرنامج الموازي	خريج	متخرج	2012	2020
127253	ذكر	الأردنية	الطب	دكتور في الطب	97.5	قصبةمادبا	البرنامج الموازي	خريج	متخرج	2012	2017
127668	ذكر	الأردنية	الطب	دكتور في الطب	94.3	البريطانية	البرنامج الموازي	خريج	متخرج	2012	2017
125550	انثى	الأردنية	الطب	دكتور في الطب	100	السعودية	البرنامج الموازي	خريج	متخرج	2012	2017
125321	ذكر	الأردنية	الطب	دكتور في الطب	97.9	الجامعة	البرنامج الموازي	خريج	متخرج	2012	2017
128787	ذكر	الأردنية	الطب	دكتور في الطب	97.4	القويسمة	البرنامج الموازي	خريج	متخرج	2012	2018
128958	ذكر	الأردنية	الطب	دكتور في الطب	95.9	الجامعة	البرنامج الموازي	خريج	متخرج	2012	2017
125412	انثى	الأردنية	الطب	دكتور في الطب	95.9	الجامعة	البرنامج الموازي	خريج	متخرج	2012	2019
128780	ذكر	الأردنية	الطب	دكتور في الطب	97.4	الجامعة	البرنامج الموازي	خريج	متخرج	2012	2017
128978	ذكر	الماليزية	الطب	دكتور في الطب	95	السعودية	البرنامج الموازي	تارك	غير مسجل	2012	2012
128854	ذكر	الأردنية	الطب	دكتور في الطب	95.6	الجامعة	البرنامج الموازي	خريج	متخرج	2012	2017
124683	ذكر	الفلسطينية	الطب	دكتور في الطب	100	السعودية	البرنامج الموازي	خريج	متخرج	2012	2019
128979	ذكر	الماليزية	الطب	دكتور في الطب	96	الماليزية	البرنامج الموازي	تارك	غير مسجل	2012	2015
129518	ذكر	الأردنية	الطب	دكتور في الطب	96.1	الجامعة	البرنامج الموازي	خريج	متخرج	2012	2017
128174	ذكر	الأردنية	الطب	دكتور في الطب	95.4	قصبة الزرقاء	البرنامج الموازي	خريج	متخرج	2012	2018
120132	انثى	الأردنية	الطب	دكتور في الطب	97.8	قصبةعمان	البرنامج الموازي	خريج	متخرج	2012	2017
128736	انثى	الأردنية	الطب	دكتور في الطب	95	السويسرية	البرنامج الموازي	خريج	متخرج	2012	2017
124817	ذكر	الأردنية	الطب	دكتور في الطب	97.79	الليبية	البرنامج الموازي	خريج	متخرج	2012	2017
124885	انثى	الأردنية	الطب	دكتور في الطب	97.4	الجامعة	البرنامج الموازي	خريج	متخرج	2012	2017
126319	انثى	التشيكية	الطب	دكتور في الطب	98.5	قصبةعمان	البرنامج الموازي	خريج	متخرج	2012	2017
127265	انثى	الأردنية	الطب	دكتور في الطب	97.5	الجامعة	البرنامج الموازي	خريج	متخرج	2012	2017
128956	انثى	الماليزية	الطب	دكتور في الطب	97	الماليزية	البرنامج الموازي	خريج	متخرج	2012	2018
128947	انثى	الماليزية	الطب	دكتور في الطب	96.3	الماليزية	البرنامج الموازي	خريج	متخرج	2012	2018
128239	انثى	الأردنية	الطب	دكتور في الطب	96.6	الجامعة	أبناء عاملين في الجامعة	خريج	متخرج	2012	2017
128969	انثى	الماليزية	الطب	دكتور في الطب	96.6	الماليزية	البرنامج الموازي	خريج	متخرج	2012	2018
128264	انثى	الأردنية	الطب	دكتور في الطب	96.4	الجامعة	البرنامج الموازي	خريج	متخرج	2012	2018
127683	انثى	الأردنية	الطب	دكتور في الطب	97.5	الجامعة	أبناء عاملين في الجامعة	خريج	متخرج	2013	2017
120230	انثى	الأردنية	الطب	دكتور في الطب	96.1	الجامعة	البرنامج الموازي	خريج	متخرج	2012	2017
126106	ذكر	الأردنية	الطب	دكتور في الطب	93.6	الجامعة	البرنامج الموازي	خريج	متخرج	2012	2017
125076	انثى	الأردنية	الطب	دكتور في الطب	98.1	الأغوار الجنوبية	تنافس	خريج	متخرج	2015	2017
124941	ذكر	الأردنية	الطب	دكتور في الطب	98.1	الجامعة	البرنامج الموازي	خريج	متخرج	2012	2017
129150	انثى	الأردنية	الطب	دكتور في الطب	97.3	الجامعة	البرنامج الموازي	خريج	متخرج	2012	2017
124343	انثى	الأردنية	الطب	دكتور في الطب	97.6	البريطانية	البرنامج الموازي	خريج	متخرج	2012	2017
120383	ذكر	الأردنية	الطب	دكتور في الطب	95.3	وادي السير	البرنامج الموازي	خريج	متخرج	2012	2017
126225	انثى	الأردنية	الطب	دكتور في الطب	97	الجامعة	البرنامج الموازي	تارك	غير مسجل	2012	2013
129037	ذكر	الأردنية	الطب	دكتور في الطب	95	وادي السير	البرنامج الموازي	خريج	متخرج	2012	2017
129034	ذكر	الأردنية	الطب	دكتور في الطب	93.9	قصبة السلط	البرنامج الموازي	خريج	متخرج	2012	2018
120002	ذكر	الأردنية	الطب	دكتور في الطب	99.2	الجامعة	تنافس	خريج	متخرج	2012	2017
120005	انثى	الأردنية	الطب	دكتور في الطب	99.4	الجامعة	تنافس	خريج	متخرج	2012	2017
120006	ذكر	الأردنية	الطب	دكتور في الطب	99	قصبة السلط	تنافس	خريج	متخرج	2012	2017
120008	انثى	الأردنية	الطب	دكتور في الطب	98.9	قصبة الزرقاء	تنافس	خريج	متخرج	2012	2017
120009	انثى	الأردنية	الطب	دكتور في الطب	99.1	قصبةعمان	تنافس	خريج	متخرج	2012	2017
120014	انثى	الأردنية	الصيدلة	دكتور في الصيدلة	100	السعودية	تنافس	خريج	متخرج	2012	2017
120016	انثى	الأردنية	الطب	دكتور في الطب	98.5	الجامعة	تنافس	خريج	متخرج	2012	2017
120017	ذكر	الأردنية	الطب	دكتور في الطب	98.4	قصبةعمان	تنافس	خريج	متخرج	2012	2017
120018	انثى	الأردنية	الطب	دكتور في الطب	98.8	الجامعة	تنافس	خريج	متخرج	2012	2017
120023	انثى	الأردنية	الطب	دكتور في الطب	98.8	الجامعة	تنافس	خريج	متخرج	2012	2017
120026	ذكر	الأردنية	الطب	دكتور في الطب	100	السعودية	تنافس	خريج	متخرج	2012	2017
120027	ذكر	الأردنية	الطب	دكتور في الطب	98.4	الجامعة	تنافس	خريج	متخرج	2012	2017
120028	انثى	الأردنية	الطب	دكتور في الطب	99.3	قصبة العقبة	تنافس	خريج	متخرج	2012	2017
127341	ذكر	الأردنية	الطب	دكتور في الطب	98	البريطانية	تنافس	خريج	متخرج	2012	2017
120032	انثى	الأردنية	الطب	دكتور في الطب	99.3	الجامعة	تنافس	خريج	متخرج	2012	2017
120031	ذكر	الأردنية	الطب	دكتور في الطب	98.8	قصبةمادبا	تنافس	خريج	متخرج	2012	2017
120033	انثى	الأردنية	الطب	دكتور في الطب	98.6	عين الباشا	تنافس	خريج	متخرج	2012	2017
120034	ذكر	الأردنية	الطب	دكتور في الطب	98.5	الجامعة	تنافس	خريج	متخرج	2012	2017
120038	انثى	الأردنية	الهندسة والتكنولوجيا	الهندسة المدنية	100	السعودية	تنافس	تارك	غير مسجل	2012	2013
120040	انثى	الأردنية	الطب	دكتور في الطب	98.6	قصبة السلط	تنافس	خريج	متخرج	2012	2017
120042	انثى	الأردنية	الطب	دكتور في الطب	98.6	الجامعة	تنافس	خريج	متخرج	2012	2018
120043	ذكر	الأردنية	الطب	دكتور في الطب	98.7	الجامعة	تنافس	خريج	متخرج	2012	2017
120047	ذكر	الأردنية	الطب	دكتور في الطب	98.7	الجامعة	تنافس	خريج	متخرج	2012	2017
120050	ذكر	الأردنية	الطب	دكتور في الطب	98.6	قصبة الزرقاء	تنافس	خريج	متخرج	2012	2019
120052	ذكر	الأردنية	الطب	دكتور في الطب	98.4	قصبة الزرقاء	تنافس	خريج	متخرج	2012	2017
120055	انثى	الأردنية	الطب	دكتور في الطب	98.6	وادي السير	تنافس	خريج	متخرج	2012	2017
124968	ذكر	الأردنية	الطب	دكتور في الطب	98.5	الأمريكية	تنافس	خريج	متخرج	2012	2017
120058	انثى	الأردنية	الطب	دكتور في الطب	98.8	قصبة السلط	تنافس	خريج	متخرج	2012	2017
120059	انثى	الأردنية	الطب	دكتور في الطب	98.5	وادي السير	تنافس	خريج	متخرج	2012	2017
120060	انثى	الأردنية	الطب	دكتور في الطب	98.8	الجامعة	تنافس	خريج	متخرج	2012	2017
120065	انثى	الأردنية	الطب	دكتور في الطب	98.4	الجامعة	تنافس	خريج	متخرج	2012	2017
127458	ذكر	الأردنية	الصيدلة	الصيدلة	100	السعودية	تنافس	تارك	غير مسجل	2012	2015
120069	ذكر	الأردنية	الطب	دكتور في الطب	98.7	الجامعة	تنافس	خريج	متخرج	2012	2017
120070	ذكر	الأردنية	الطب	دكتور في الطب	99	الجامعة	تنافس	خريج	متخرج	2012	2017
125124	ذكر	الأردنية	الطب	دكتور في الطب	98	البريطانية	تنافس	خريج	متخرج	2012	2017
120072	انثى	الأردنية	الطب	دكتور في الطب	99	الجامعة	تنافس	خريج	متخرج	2012	2017
120075	انثى	الأردنية	الطب	دكتور في الطب	98.7	الجامعة	تنافس	خريج	متخرج	2012	2017
120076	ذكر	الأردنية	الطب	دكتور في الطب	98.4	قصبة الزرقاء	تنافس	تارك	غير مسجل	2012	2017
120077	انثى	الأردنية	الطب	دكتور في الطب	98.4	الجامعة	تنافس	خريج	متخرج	2012	2017
120079	انثى	الأردنية	الطب	دكتور في الطب	98.8	الجامعة	تنافس	خريج	متخرج	2012	2017
120080	انثى	الأردنية	الطب	دكتور في الطب	98.5	وادي السير	تنافس	خريج	متخرج	2012	2017
120081	انثى	الأردنية	الطب	دكتور في الطب	98.8	قصبة السلط	تنافس	خريج	متخرج	2012	2017
120085	ذكر	الأردنية	الطب	دكتور في الطب	98.4	الجامعة	تنافس	خريج	متخرج	2012	2017
125105	ذكر	الكويتية	الطب	دكتور في الطب	95.45	الكويتية	دولي / اتفاقيات	تارك	غير مسجل	2012	2012
126642	ذكر	الكويتية	الطب	دكتور في الطب	98.61	السعودية	دولي / اتفاقيات	خريج	متخرج	2012	2019
126581	انثى	الكويتية	الطب	دكتور في الطب	96.24	الكويتية	دولي / اتفاقيات	تارك	غير مسجل	2012	2014
124957	انثى	الكويتية	الطب	دكتور في الطب	97.15	الكويتية	دولي / اتفاقيات	تارك	غير مسجل	2012	2012
126485	انثى	البحرينية	الطب	دكتور في الطب	97	البحرينية	دولي / اتفاقيات	خريج	متخرج	2012	2017
125301	انثى	الكويتية	الطب	دكتور في الطب	93.92	الكويتية	دولي / اتفاقيات	تارك	غير مسجل	2012	2013
129426	ذكر	الكويتية	الطب	دكتور في الطب	87.49	الكويتية	دولي / اتفاقيات	خريج	متخرج	2012	2019
125248	ذكر	الكويتية	الطب	دكتور في الطب	94.06	الكويتية	دولي / اتفاقيات	خريج	متخرج	2012	2017
125856	انثى	البحرينية	الطب	دكتور في الطب	94.2	البحرينية	دولي / اتفاقيات	خريج	متخرج	2012	2017
125927	ذكر	الكويتية	الطب	دكتور في الطب	90.64	الكويتية	دولي / اتفاقيات	تارك	غير مسجل	2012	2013
124955	انثى	الكويتية	الطب	دكتور في الطب	93.43	الكويتية	دولي / اتفاقيات	خريج	متخرج	2012	2019
127012	ذكر	الكويتية	الطب	دكتور في الطب	90.81	الكويتية	دولي / اتفاقيات	خريج	متخرج	2012	2019
125855	انثى	البحرينية	الطب	دكتور في الطب	94.9	البحرينية	دولي / اتفاقيات	خريج	متخرج	2012	2017
128414	ذكر	الليبية	الطب	دكتور في الطب	96	الليبية	دولي / اتفاقيات	خريج	متخرج	2012	2017
129449	ذكر	الكويتية	الطب	دكتور في الطب	88.55	الكويتية	دولي / اتفاقيات	خريج	متخرج	2012	2019
125853	ذكر	البحرينية	الطب	دكتور في الطب	92.5	البحرينية	دولي / اتفاقيات	تارك	غير مسجل	2012	2013
125300	ذكر	الكويتية	الطب	دكتور في الطب	93.68	الكويتية	دولي / اتفاقيات	تارك	غير مسجل	2012	2014
129147	ذكر	الكويتية	الطب	دكتور في الطب	94.59	الكويتية	دولي / اتفاقيات	تارك	غير مسجل	2012	2013
125995	انثى	الكويتية	الطب	دكتور في الطب	91.03	الكويتية	دولي / اتفاقيات	تارك	غير مسجل	2012	2014
129053	ذكر	اليمنية	الطب	دكتور في الطب	90.37	اليمنية	دولي / اتفاقيات	تارك	غير مسجل	2012	2014
125854	ذكر	البحرينية	الطب	دكتور في الطب	95.5	البحرينية	دولي / اتفاقيات	خريج	متخرج	2012	2018
129443	ذكر	الكويتية	الطب	دكتور في الطب	90.72	الكويتية	دولي / اتفاقيات	خريج	متخرج	2012	2017
127230	انثى	البحرينية	الطب	دكتور في الطب	90.6	البحرينية	دولي / اتفاقيات	تارك	مفصول مؤقت	2012	2017
125299	انثى	الكويتية	الطب	دكتور في الطب	95.53	الكويتية	دولي / اتفاقيات	تارك	مفصول مؤقت	2012	2017
126627	ذكر	الكويتية	الطب	دكتور في الطب	89.71	الكويتية	دولي / اتفاقيات	خريج	متخرج	2012	2017
124960	انثى	الكويتية	الطب	دكتور في الطب	93.89	الكويتية	دولي / اتفاقيات	خريج	متخرج	2012	2018
125852	انثى	البحرينية	الطب	دكتور في الطب	94.2	البحرينية	دولي / اتفاقيات	خريج	متخرج	2012	2017
129430	انثى	الكويتية	الطب	دكتور في الطب	89.05	الكويتية	دولي / اتفاقيات	تارك	غير مسجل	2012	2016
127519	انثى	السعودية	الطب	دكتور في الطب	92.95	السعودية	دولي / اتفاقيات	تارك	غير مسجل	2012	2015
128333	ذكر	السعودية	الطب	دكتور في الطب	91.18	السعودية	دولي/ المجموعة العربية	تارك	غير مسجل	2012	2012
127525	ذكر	السعودية	الطب	دكتور في الطب	96.13	السعودية	دولي / اتفاقيات	تارك	غير مسجل	2012	2013
127535	انثى	السعودية	الطب	دكتور في الطب	99.43	السعودية	دولي / اتفاقيات	تارك	غير مسجل	2012	2016
127533	ذكر	السعودية	الطب	دكتور في الطب	92.06	السعودية	دولي / اتفاقيات	تارك	غير مسجل	2012	2013
128181	انثى	السعودية	الطب	دكتور في الطب	99.92	السعودية	دولي / اتفاقيات	خريج	متخرج	2012	2017
127518	ذكر	السعودية	الطب	دكتور في الطب	93.85	السعودية	دولي / اتفاقيات	تارك	غير مسجل	2012	2013
129441	ذكر	السعودية	الطب	دكتور في الطب	98.2	السعودية	دولي / اتفاقيات	تارك	غير مسجل	2012	2013
127528	ذكر	السعودية	الطب	دكتور في الطب	99.14	السعودية	دولي / اتفاقيات	تارك	غير مسجل	2012	2013
127534	ذكر	السعودية	الطب	دكتور في الطب	91.03	السعودية	دولي / اتفاقيات	تارك	غير مسجل	2012	2013
127529	ذكر	السعودية	الطب	دكتور في الطب	95.91	السعودية	دولي / اتفاقيات	تارك	غير مسجل	2012	2013
129440	ذكر	السعودية	الطب	دكتور في الطب	95.6	السعودية	دولي / اتفاقيات	تارك	غير مسجل	2012	2014
127985	ذكر	السعودية	الطب	دكتور في الطب	95.38	السعودية	دولي / اتفاقيات	تارك	غير مسجل	2012	2014
127536	انثى	السعودية	الحقوق	القانون	90.97	السعودية	دولي / اتفاقيات	خريج	متخرج	2012	2017
127520	انثى	السعودية	الطب	دكتور في الطب	98	السعودية	دولي / اتفاقيات	تارك	غير مسجل	2012	2013
127598	ذكر	السعودية	الطب	دكتور في الطب	99.41	السعودية	دولي / اتفاقيات	تارك	غير مسجل	2012	2013
127979	ذكر	السعودية	الطب	دكتور في الطب	96.52	السعودية	دولي / اتفاقيات	تارك	غير مسجل	2012	2014
127523	انثى	السعودية	الطب	دكتور في الطب	94.3	قصبةعمان	دولي / اتفاقيات	خريج	متخرج	2012	2017
127530	ذكر	السعودية	الطب	دكتور في الطب	97.13	السعودية	دولي / اتفاقيات	تارك	غير مسجل	2012	2013
128091	ذكر	السعودية	الطب	دكتور في الطب	91.39	السعودية	دولي / اتفاقيات	تارك	غير مسجل	2012	2013
128619	ذكر	السعودية	طب الأسنان	دكتور في طب الأسنان	97.04	السعودية	دولي / اتفاقيات	تارك	مفصول أكاديميا	2012	2016
127863	انثى	السعودية	الصيدلة	الصيدلة	92.26	السعودية	دولي / اتفاقيات	خريج	متخرج	2012	2017
127531	انثى	السعودية	الصيدلة	الصيدلة	88.57	السعودية	دولي / اتفاقيات	تارك	منسحب من الجامعه	2012	2017
127526	انثى	السعودية	الطب	دكتور في الطب	95.99	السعودية	دولي / اتفاقيات	تارك	غير مسجل	2012	2014
127697	انثى	السعودية	الطب	دكتور في الطب	96.65	السعودية	دولي / اتفاقيات	تارك	غير مسجل	2012	2013
127973	ذكر	السعودية	علوم التأهيل	العلاج الطبيعي	95.71	السعودية	دولي / اتفاقيات	تارك	غير مسجل	2012	2014
127537	ذكر	السعودية	الطب	دكتور في الطب	99.04	السعودية	دولي / اتفاقيات	تارك	غير مسجل	2012	2013
127522	انثى	السعودية	الطب	دكتور في الطب	99.97	السعودية	دولي / اتفاقيات	خريج	متخرج	2012	2019
127658	انثى	السعودية	الطب	دكتور في الطب	98.77	السعودية	دولي / اتفاقيات	تارك	غير مسجل	2012	2013
127521	انثى	السعودية	علوم التأهيل	العلاج الطبيعي	92.65	السعودية	دولي / اتفاقيات	تارك	غير مسجل	2012	2015
125999	انثى	السعودية	الطب	دكتور في الطب	91	الأمريكية	دولي / اتفاقيات	تارك	مفصول مؤقت	2012	2016
128902	انثى	السعودية	الطب	دكتور في الطب	100	السعودية	دولي / اتفاقيات	تارك	غير مسجل	2012	2014
124839	ذكر	الأردنية	الطب	دكتور في الطب	85.64	الليبية	العائدين من دول اخرى	خريج	متخرج	2012	2019
125407	انثى	الأردنية	الطب	دكتور في الطب	96.9	البريطانية	مقاعد مجالس تعليم عالي	خريج	متخرج	2012	2017
126644	ذكر	الأردنية	الطب	دكتور في الطب	93.9	الجامعة	مقاعد مجالس تعليم عالي	خريج	متخرج	2012	2018
127601	ذكر	الأردنية	الحقوق	القانون	93.9	قصبةعمان	مقاعد مجالس تعليم عالي	خريج	متخرج	2012	2018
126538	ذكر	الأردنية	الطب	دكتور في الطب	95.6	الجامعة	مقاعد مجالس تعليم عالي	خريج	متخرج	2012	2017
129159	ذكر	الأردنية	الطب	دكتور في الطب	96.9	قصبة السلط	مكرمة جيش	خريج	متخرج	2012	2018
120003	ذكر	الأردنية	الطب	دكتور في الطب	97.8	قصبة السلط	مكرمة جيش	خريج	متخرج	2012	2017
120004	ذكر	الأردنية	الطب	دكتور في الطب	98.1	قصبةعمان	مكرمة جيش	خريج	متخرج	2012	2017
120010	انثى	الأردنية	الطب	دكتور في الطب	98.3	قصبة عجلون	مكرمة جيش	خريج	متخرج	2012	2017
120011	انثى	الأردنية	الطب	دكتور في الطب	99.2	ماركا	مكرمة جيش	خريج	متخرج	2012	2017
129007	انثى	الأردنية	الطب	دكتور في الطب	97.3	قصبةعمان	مكرمة جيش	خريج	متخرج	2012	2017
120019	ذكر	الأردنية	الطب	دكتور في الطب	98.2	قصبة السلط	مكرمة جيش	خريج	متخرج	2012	2017
120025	ذكر	الأردنية	الطب	دكتور في الطب	97.8	وادي السير	مكرمة جيش	خريج	متخرج	2012	2017
120035	انثى	الأردنية	الطب	دكتور في الطب	98.2	قصبة الزرقاء	مكرمة جيش	خريج	متخرج	2012	2017
120037	انثى	الأردنية	الطب	دكتور في الطب	98	الجامعة	مكرمة جيش	خريج	متخرج	2012	2017
120039	انثى	الأردنية	الطب	دكتور في الطب	96.9	قصبة الطفيلة	مكرمة جيش	خريج	متخرج	2012	2017
120041	انثى	الأردنية	الطب	دكتور في الطب	98.2	قصبة الزرقاء	مكرمة جيش	خريج	متخرج	2012	2017
120044	ذكر	الأردنية	الطب	دكتور في الطب	98.3	قصبة الزرقاء	مكرمة جيش	خريج	متخرج	2012	2017
120045	انثى	الأردنية	الطب	دكتور في الطب	97.2	الرصيفة	مكرمة جيش	خريج	متخرج	2012	2017
120046	ذكر	الأردنية	الطب	دكتور في الطب	98.2	الجامعة	مكرمة جيش	خريج	متخرج	2012	2017
120048	ذكر	الأردنية	الطب	دكتور في الطب	98.6	الجامعة	مكرمة جيش	خريج	متخرج	2012	2017
120054	انثى	الأردنية	الطب	دكتور في الطب	97.1	قصبة الكرك	مكرمة جيش	خريج	متخرج	2012	2019
120062	انثى	الأردنية	الطب	دكتور في الطب	98.9	الجامعة	مكرمة جيش	خريج	متخرج	2012	2017
120064	انثى	الأردنية	الطب	دكتور في الطب	97.8	الجامعة	مكرمة جيش	خريج	متخرج	2012	2017
120066	انثى	الأردنية	الطب	دكتور في الطب	98.1	الجامعة	مكرمة جيش	خريج	متخرج	2012	2019
120071	ذكر	الأردنية	الطب	دكتور في الطب	97.8	قصبة السلط	مكرمة جيش	تارك	مفصول أكاديميا	2012	2016
120073	انثى	الأردنية	الطب	دكتور في الطب	98	الجامعة	مكرمة جيش	خريج	متخرج	2012	2017
120078	انثى	الأردنية	الطب	دكتور في الطب	96.2	البتراء	مكرمة جيش	خريج	متخرج	2012	2017
129022	انثى	الأردنية	الطب	دكتور في الطب	98.1	الجامعة	مكرمة جيش	خريج	متخرج	2012	2017
120083	انثى	الأردنية	الطب	دكتور في الطب	99	قصبة عجلون	مكرمة جيش	خريج	متخرج	2012	2017
120001	ذكر	الأردنية	الطب	دكتور في الطب	97.5	قصبة جرش	مكرمة معلمين	خريج	متخرج	2012	2017
120007	انثى	الأردنية	طب الأسنان	دكتور في طب الأسنان	96.6	البتراء	مكرمة معلمين	خريج	متخرج	2012	2017
120012	انثى	الأردنية	الطب	دكتور في الطب	98.3	قصبة الزرقاء	مكرمة معلمين	خريج	متخرج	2012	2017
120013	انثى	الأردنية	الطب	دكتور في الطب	98.5	الجامعة	مكرمة معلمين	خريج	متخرج	2012	2017
120015	انثى	الأردنية	الطب	دكتور في الطب	97.7	قصبة الطفيلة	مكرمة معلمين	خريج	متخرج	2012	2017
120021	انثى	الأردنية	الطب	دكتور في الطب	98.4	قصبة الزرقاء	مكرمة معلمين	خريج	متخرج	2012	2017
120029	انثى	الأردنية	الطب	دكتور في الطب	98.7	الجامعة	مكرمة معلمين	خريج	متخرج	2012	2017
120030	انثى	الأردنية	الطب	دكتور في الطب	99.2	القويسمة	مكرمة معلمين	خريج	متخرج	2012	2018
120036	انثى	الأردنية	الطب	دكتور في الطب	99.9	الإماراتية	مكرمة معلمين	خريج	متخرج	2012	2017
120056	انثى	الأردنية	الطب	دكتور في الطب	98.4	الجامعة	مكرمة معلمين	خريج	متخرج	2012	2017
120057	انثى	الأردنية	الطب	دكتور في الطب	98.5	الجامعة	مكرمة معلمين	خريج	متخرج	2012	2017
120067	ذكر	الأردنية	الطب	دكتور في الطب	98.6	الجامعة	مكرمة معلمين	خريج	متخرج	2012	2017
120074	ذكر	الأردنية	الطب	دكتور في الطب	98.8	عين الباشا	مكرمة معلمين	خريج	متخرج	2012	2017
134280	انثى	الأردنية	الصيدلة	الصيدلة	99	الجامعة	مكرمة معلمين	خريج	متخرج	2013	2017
134772	انثى	الأردنية	الطب	دكتور في الطب	98.9	الجامعة	مكرمة معلمين	خريج	متخرج	2013	2018
134237	انثى	الأردنية	الطب	دكتور في الطب	98.6	قصبة الزرقاء	مكرمة معلمين	خريج	متخرج	2013	2018
2060541	انثى	السودانية	الطب	دكتور في الطب	87.8	الجامعة	دبلوماسيين غير اردنيين	خريج	متخرج	2013	2013
133426	ذكر	الأمريكية	الطب	دكتور في الطب	91.5	الأمريكية	البرنامج الدولي	خريج	متخرج	2013	2018
137535	انثى	الأردنية	الطب	دكتور في الطب	95.3	البريطانية	البرنامج الدولي	خريج	متخرج	2013	2018
137498	ذكر	الأردنية	الطب	دكتور في الطب	95.8	البريطانية	البرنامج الدولي	خريج	متخرج	2013	2017
133476	انثى	العراقية	الطب	دكتور في الطب	91.5	قصبةعمان	البرنامج الدولي	خريج	متخرج	2013	2018
131508	انثى	السورية	الطب	دكتور في الطب	85.86	السورية	البرنامج الدولي	خريج	متخرج	2013	2018
130283	انثى	العراقية	الطب	دكتور في الطب	90.2	قصبةعمان	البرنامج الدولي	خريج	متخرج	2013	2018
138308	ذكر	السورية	الطب	دكتور في الطب	97.93	السورية	البرنامج الدولي	خريج	متخرج	2013	2017
137472	ذكر	السورية	الطب	دكتور في الطب	96.15	السورية	البرنامج الدولي	تارك	غير مسجل	2013	2013
131019	ذكر	الأردنية	الطب	دكتور في الطب	98.5	الأمريكية	البرنامج الموازي	خريج	متخرج	2013	2017
130001	ذكر	الأردنية	الطب	دكتور في الطب	96	الجامعة	البرنامج الموازي	خريج	متخرج	2013	2017
130373	ذكر	السعودية	الطب	دكتور في الطب	87.58	السعودية	دولي / اتفاقيات	تارك	مفصول مؤقت	2013	2016
138877	ذكر	الأردنية	الطب	دكتور في الطب	89.5	الجامعة	البرنامج الدولي	خريج	متخرج	2013	2016
138314	ذكر	الأردنية	الطب	دكتور في الطب	87.7	الجامعة	البرنامج الدولي	تارك	غير مسجل	2013	2013
130257	انثى	الفلسطينية	الطب	دكتور في الطب	97.4	الفلسطينية	البرنامج الموازي	خريج	متخرج	2015	2016
131223	ذكر	السعودية	الطب	دكتور في الطب	97.7	السعودية	البرنامج الدولي	تارك	غير مسجل	2013	2013
130260	ذكر	السعودية	الطب	دكتور في الطب	94.5	قصبةعمان	البرنامج الدولي	خريج	متخرج	2013	2020
130432	ذكر	العراقية	الطب	دكتور في الطب	92.1	قصبةعمان	البرنامج الدولي	تارك	غير مسجل	2013	2015
138949	ذكر	الأردنية	طب الأسنان	دكتور في طب الأسنان	88.2	الجامعة	البرنامج الدولي	خريج	متخرج	2013	2020
139447	ذكر	الليبية	الطب	دكتور في الطب	85.86	الليبية	البرنامج الدولي	تارك	غير مسجل	2013	2013
138789	ذكر	العراقية	طب الأسنان	دكتور في طب الأسنان	88.86	العراقية	البرنامج الدولي	تارك	منسحب من الجامعه	2013	2018
130378	ذكر	العراقية	الطب	دكتور في الطب	89.1	قصبةعمان	البرنامج الدولي	تارك	غير مسجل	2013	2013
138282	ذكر	المصرية	الطب	دكتور في الطب	97.6	البريطانية	البرنامج الدولي	تارك	غير مسجل	2013	2015
137730	ذكر	الأردنية	الطب	دكتور في الطب	95.3	البريطانية	البرنامج الدولي	خريج	متخرج	2013	2018
130530	ذكر	السورية	الطب	دكتور في الطب	92.36	القطرية	البرنامج الدولي	خريج	متخرج	2013	2019
130376	ذكر	السعودية	الصيدلة	الصيدلة	85.7	قصبةعمان	البرنامج الدولي	منتظم	منتظم	2013
138324	ذكر	الأردنية	الصيدلة	الصيدلة	93.6	ماحص والفحيص	البرنامج الدولي	خريج	متخرج	2013	2018
139454	انثى	الأردنية	الطب	دكتور في الطب	92.9	المزار الجنوبي	البرنامج الدولي	تارك	غير مسجل	2013	2014
131109	ذكر	المصرية	الطب	دكتور في الطب	91.22	المصرية	البرنامج الدولي	تارك	غير مسجل	2013	2013
137609	انثى	الأردنية	الطب	دكتور في الطب	96.7	قصبةعمان	البرنامج الموازي	خريج	متخرج	2014	2018
130315	انثى	الفلسطينية	الطب	دكتور في الطب	97.3	قصبةعمان	البرنامج الموازي	خريج	متخرج	2015	2019
131983	انثى	الأسترالية	الطب	دكتور في الطب	95.4	البريطانية	البرنامج الدولي	خريج	متخرج	2013	2018
130806	ذكر	اليمنية	الطب	دكتور في الطب	96.74	السعودية	البرنامج الدولي	تارك	غير مسجل	2013	2017
130261	انثى	السورية	الطب	دكتور في الطب	99.85	الكويتية	البرنامج الدولي	خريج	متخرج	2013	2018
130439	انثى	السعودية	الطب	دكتور في الطب	94.61	السعودية	البرنامج الدولي	تارك	غير مسجل	2013	2014
139347	انثى	الأردنية	الطب	دكتور في الطب	90.5	البادية الشمالية	البرنامج الدولي	خريج	متخرج	2013	2020
131000	انثى	العراقية	الصيدلة	الصيدلة	87.43	العراقية	البرنامج الدولي	خريج	متخرج	2013	2018
130342	انثى	الإسرائيلية	الطب	دكتور في الطب	95.7	الإسرائيلية	البرنامج الدولي	تارك	غير مسجل	2013	2015
130278	ذكر	الأمريكية	الطب	دكتور في الطب	91.4	البريطانية	البرنامج الدولي	خريج	متخرج	2013	2018
131878	انثى	الكويتية	الطب	دكتور في الطب	91.85	الكويتية	البرنامج الدولي	تارك	غير مسجل	2013	2013
137600	ذكر	الأردنية	الطب	دكتور في الطب	93.3		البرنامج الدولي	تارك	غير مسجل	2013	2013
137551	ذكر	الأردنية	الطب	دكتور في الطب	95	قصبةعمان	البرنامج الموازي	خريج	متخرج	2015	2018
138432	ذكر	الأردنية	الطب	دكتور في الطب	91.3	ماركا	البرنامج الدولي	خريج	متخرج	2013	2018
130890	انثى	اللبنانية	الطب	دكتور في الطب	93.05	الكويتية	البرنامج الدولي	تارك	غير مسجل	2013	2015
138492	انثى	الأردنية	الطب	دكتور في الطب	93.9	الجامعة	البرنامج الدولي	تارك	مفصول أكاديميا	2013	2017
130392	انثى	العراقية	الطب	دكتور في الطب	94.29	العراقية	البرنامج الدولي	خريج	متخرج	2013	2019
138191	ذكر	الأردنية	الطب	دكتور في الطب	96.6	السعودية	البرنامج الدولي	تارك	غير مسجل	2013	2013
139411	ذكر	الأردنية	الطب	دكتور في الطب	91.3	قصبةمادبا	البرنامج الدولي	تارك	غير مسجل	2013	2013
137237	ذكر	الأردنية	الطب	دكتور في الطب	91.9	ناعور	البرنامج الدولي	خريج	متخرج	2013	2019
130379	ذكر	العراقية	الطب	دكتور في الطب	95.9	قصبةعمان	البرنامج الدولي	تارك	غير مسجل	2013	2013
131835	ذكر	السورية	الطب	دكتور في الطب	89.3	قصبةعمان	البرنامج الدولي	خريج	متخرج	2013	2018
138212	انثى	الأردنية	الطب	دكتور في الطب	92	السويسرية	البرنامج الدولي	خريج	متخرج	2013	2018
130514	ذكر	العراقية	الطب	دكتور في الطب	86.86	العراقية	البرنامج الدولي	تارك	مفصول أكاديميا	2013	2016
131010	انثى	السورية	الطب	دكتور في الطب	98.05	السعودية	البرنامج الدولي	تارك	غير مسجل	2013	2014
138872	ذكر	الأردنية	الطب	دكتور في الطب	95.1	قصبةعمان	البرنامج الدولي	خريج	متخرج	2013	2018
139317	ذكر	الإسرائيلية	الطب	دكتور في الطب	87.9	الإسرائيلية	البرنامج الدولي	تارك	غير مسجل	2013	2014
137935	ذكر	الأردنية	الطب	دكتور في الطب	96.86	السعودية	البرنامج الدولي	تارك	غير مسجل	2013	2014
138312	ذكر	الأردنية	الطب	دكتور في الطب	89.6	الجامعة	البرنامج الدولي	خريج	متخرج	2013	2019
131146	انثى	الكويتية	الطب	دكتور في الطب	89.09	الكويتية	البرنامج الدولي	تارك	غير مسجل	2013	2014
130325	انثى	السورية	الطب	دكتور في الطب	100	السعودية	البرنامج الدولي	تارك	غير مسجل	2013	2013
137675	ذكر	الأردنية	الطب	دكتور في الطب	93	الرمثا	البرنامج الدولي	تارك	غير مسجل	2013	2015
138290	ذكر	الأردنية	طب الأسنان	دكتور في طب الأسنان	92.41	القطرية	البرنامج الدولي	تارك	غير مسجل	2013	2020
130688	انثى	السورية	الطب	دكتور في الطب	90.9	السعودية	البرنامج الدولي	خريج	متخرج	2013	2019
130976	انثى	الليبية	طب الأسنان	دكتور في طب الأسنان	99.22	الليبية	البرنامج الدولي	خريج	متخرج	2013	2018
131345	ذكر	السعودية	الطب	دكتور في الطب	99.2	السعودية	البرنامج الدولي	تارك	غير مسجل	2013	2014
131055	انثى	الفلسطينية	الطب	دكتور في الطب	86.9	الفلسطينية	البرنامج الدولي	خريج	متخرج	2013	2018
131139	انثى	العراقية	الطب	دكتور في الطب	91.86	العراقية	البرنامج الدولي	تارك	غير مسجل	2013	2014
133595	انثى	العراقية	الطب	دكتور في الطب	99.28	السعودية	البرنامج الدولي	تارك	غير مسجل	2013	2014
130420	انثى	الإسرائيلية	الطب	دكتور في الطب	96.4	الإسرائيلية	البرنامج الدولي	تارك	غير مسجل	2013	2014
138204	انثى	الأردنية	الطب	دكتور في الطب	85	الأمريكية	البرنامج الدولي	خريج	متخرج	2013	2020
137863	انثى	الأردنية	الطب	دكتور في الطب	99.72	السعودية	البرنامج الدولي	خريج	متخرج	2013	2018
138103	انثى	الأردنية	الطب	دكتور في الطب	93.8	البريطانية	البرنامج الدولي	خريج	متخرج	2013	2018
131246	ذكر	الإسرائيلية	الطب	دكتور في الطب	93	الإسرائيلية	البرنامج الدولي	خريج	متخرج	2013	2018
130345	انثى	العراقية	الطب	دكتور في الطب	97.2	قصبةعمان	البرنامج الدولي	خريج	متخرج	2013	2018
138461	ذكر	الأردنية	الطب	دكتور في الطب	92	البريطانية	البرنامج الدولي	خريج	متخرج	2013	2018
130543	انثى	العراقية	طب الأسنان	دكتور في طب الأسنان	90.2	قصبةعمان	البرنامج الدولي	خريج	متخرج	2013	2019
130448	ذكر	السورية	الطب	دكتور في الطب	92.41	السورية	البرنامج الدولي	خريج	متخرج	2013	2018
130310	انثى	السورية	الطب	دكتور في الطب	97.1	قصبةعمان	البرنامج الدولي	خريج	متخرج	2013	2018
134674	انثى	الكندية	الطب	دكتور في الطب	100	السعودية	البرنامج الدولي	تارك	غير مسجل	2013	2013
130263	انثى	الفلسطينية	الطب	دكتور في الطب	91.1	الفلسطينية	البرنامج الدولي	خريج	متخرج	2013	2018
133457	انثى	السورية	الطب	دكتور في الطب	97.59	السورية	البرنامج الدولي	خريج	متخرج	2013	2018
138276	انثى	الأردنية	الطب	دكتور في الطب	86.3	الجامعة	البرنامج الدولي	تارك	مفصول أكاديميا	2013	2018
131692	انثى	الكويتية	الطب	دكتور في الطب	90.59	الكويتية	البرنامج الدولي	تارك	غير مسجل	2013	2014
139360	انثى	الأردنية	الطب	دكتور في الطب	91.8	قصبةعمان	البرنامج الدولي	تارك	غير مسجل	2013	2013
130241	ذكر	البريطانية	الطب	دكتور في الطب	91.6	البريطانية	البرنامج الدولي	خريج	متخرج	2013	2019
130294	ذكر	البريطانية	الطب	دكتور في الطب	93	السويسرية	البرنامج الدولي	خريج	متخرج	2013	2018
138382	ذكر	البريطانية	الطب	دكتور في الطب	91.6	الأسكتلندية	البرنامج الدولي	تارك	مفصول أكاديميا	2013	2016
131079	ذكر	العراقية	الطب	دكتور في الطب	96.9	البريطانية	البرنامج الدولي	خريج	متخرج	2013	2018
133089	انثى	الأمريكية	الطب	دكتور في الطب	93	البريطانية	البرنامج الدولي	تارك	غير مسجل	2013	2013
130276	ذكر	العراقية	الطب	دكتور في الطب	96.8	قصبةعمان	البرنامج الدولي	خريج	متخرج	2013	2018
138295	ذكر	الأردنية	الطب	دكتور في الطب	94.5	الإماراتية	البرنامج الدولي	تارك	غير مسجل	2013	2014
130811	انثى	الفلسطينية	الطب	دكتور في الطب	93.2	قصبةعمان	البرنامج الدولي	خريج	متخرج	2013	2018
130284	ذكر	العراقية	الطب	دكتور في الطب	89.3	قصبةعمان	البرنامج الدولي	خريج	متخرج	2013	2018
130274	انثى	العراقية	الطب	دكتور في الطب	85	قصبةعمان	البرنامج الدولي	تارك	غير مسجل	2013	2017
138082	ذكر	الأردنية	الطب	دكتور في الطب	90.7	الأمريكية	البرنامج الدولي	خريج	متخرج	2013	2018
137283	ذكر	الأردنية	الطب	دكتور في الطب	95.1	السعودية	البرنامج الدولي	تارك	غير مسجل	2013	2015
139486	انثى	السعودية	الطب	دكتور في الطب	99.65	السعودية	البرنامج الدولي	تارك	غير مسجل	2013	2014
138319	ذكر	الأمريكية	الطب	دكتور في الطب	86	الأمريكية	البرنامج الدولي	خريج	متخرج	2013	2018
130331	انثى	الفلسطينية	الطب	دكتور في الطب	95.5	الفلسطينية	البرنامج الدولي	خريج	متخرج	2013	2018
131927	انثى	الليبية	الطب	دكتور في الطب	93.79	الليبية	البرنامج الدولي	تارك	غير مسجل	2013	2015
139315	انثى	الإسرائيلية	الطب	دكتور في الطب	94.6	الإسرائيلية	البرنامج الدولي	خريج	متخرج	2013	2018
138287	ذكر	الأردنية	الطب	دكتور في الطب	93.1	القويسمة	البرنامج الدولي	تارك	غير مسجل	2013	2013
130386	ذكر	بلا جنسية	الطب	دكتور في الطب	93.55	الكويتية	البرنامج الدولي	خريج	متخرج	2013	2019
130328	انثى	السورية	الطب	دكتور في الطب	98.84	السعودية	البرنامج الدولي	تارك	غير مسجل	2013	2013
130389	ذكر	الفلسطينية	الطب	دكتور في الطب	100	السعودية	البرنامج الدولي	تارك	غير مسجل	2013	2015
137494	ذكر	الأردنية	الطب	دكتور في الطب	93.3	المزار الجنوبي	البرنامج الدولي	منتظم	منتظم	2013
139450	ذكر	الأردنية	الطب	دكتور في الطب	91.4	الجامعة	البرنامج الدولي	خريج	متخرج	2013	2019
138315	ذكر	الأردنية	الطب	دكتور في الطب	92.6	البريطانية	البرنامج الدولي	خريج	متخرج	2013	2018
139421	ذكر	الأردنية	الطب	دكتور في الطب	91.4	البريطانية	البرنامج الدولي	خريج	متخرج	2013	2019
130752	انثى	الأمريكية	الطب	دكتور في الطب	92.6	قصبة الزرقاء	البرنامج الدولي	خريج	متخرج	2013	2018
130327	ذكر	الفلسطينية	الطب	دكتور في الطب	97.3	البريطانية	البرنامج الدولي	خريج	متخرج	2013	2018
131051	ذكر	السورية	الطب	دكتور في الطب	93.55	الكويتية	البرنامج الدولي	خريج	متخرج	2013	2018
138334	ذكر	الأردنية	الطب	دكتور في الطب	88.5	الجامعة	البرنامج الدولي	خريج	متخرج	2013	2018
131502	ذكر	السورية	الطب	دكتور في الطب	99.47	السعودية	البرنامج الدولي	خريج	متخرج	2013	2019
133768	ذكر	السورية	الطب	دكتور في الطب	98.37	الكويتية	البرنامج الدولي	خريج	متخرج	2013	2018
138639	ذكر	الأردنية	الطب	دكتور في الطب	86.8	الجامعة	البرنامج الدولي	خريج	متخرج	2013	2019
132656	ذكر	العراقية	الطب	دكتور في الطب	87.86	العراقية	البرنامج الدولي	تارك	غير مسجل	2013	2015
130400	ذكر	الفلسطينية	الطب	دكتور في الطب	98.16	السعودية	البرنامج الدولي	تارك	مفصول مؤقت	2013	2016
130314	ذكر	الأمريكية	الطب	دكتور في الطب	97.63	الكويتية	البرنامج الدولي	خريج	متخرج	2013	2019
138130	ذكر	الكويتية	الطب	دكتور في الطب	90	الكويتية	البرنامج الدولي	تارك	غير مسجل	2013	2014
137121	ذكر	الفلسطينية	الطب	دكتور في الطب	95.3	الفلسطينية	البرنامج الدولي	خريج	متخرج	2013	2019
130862	ذكر	السورية	الطب	دكتور في الطب	94.79	السورية	البرنامج الدولي	خريج	متخرج	2013	2018
138527	ذكر	الأردنية	الطب	دكتور في الطب	89.7	قصبةعمان	البرنامج الدولي	خريج	متخرج	2013	2019
138301	ذكر	الأردنية	الطب	دكتور في الطب	93.5	البريطانية	البرنامج الدولي	تارك	مفصول أكاديميا	2013	2018
130446	ذكر	السورية	الطب	دكتور في الطب	92.63	القطرية	البرنامج الدولي	خريج	متخرج	2013	2018
130247	ذكر	الفلسطينية	الطب	دكتور في الطب	96.74	السعودية	البرنامج الدولي	تارك	غير مسجل	2013	2013
130384	انثى	الأردنية	الطب	دكتور في الطب	95.4	البريطانية	البرنامج الدولي	خريج	متخرج	2013	2019
138425	ذكر	العراقية	الطب	دكتور في الطب	89	الجامعة	البرنامج الدولي	خريج	متخرج	2013	2020
138420	ذكر	الأردنية	الطب	دكتور في الطب	88.6	الجامعة	البرنامج الدولي	خريج	متخرج	2013	2019
130267	انثى	السورية	الطب	دكتور في الطب	99.52	الكويتية	البرنامج الدولي	خريج	متخرج	2013	2018
130624	انثى	الأمريكية	الطب	دكتور في الطب	89.8	البريطانية	البرنامج الدولي	خريج	متخرج	2013	2019
139091	ذكر	السورية	الطب	دكتور في الطب	96.89	السورية	البرنامج الدولي	تارك	غير مسجل	2013	2013
130291	ذكر	اللبنانية	الطب	دكتور في الطب	95.37	الكويتية	البرنامج الدولي	خريج	متخرج	2013	2020
133785	ذكر	بلا جنسية	الطب	دكتور في الطب	85.63	الكويتية	البرنامج الدولي	تارك	غير مسجل	2013	2013
130313	ذكر	الليبية	الطب	دكتور في الطب	95.09	الليبية	البرنامج الدولي	تارك	غير مسجل	2013	2014
130613	ذكر	العراقية	الطب	دكتور في الطب	96	قصبةعمان	البرنامج الدولي	خريج	متخرج	2013	2018
130326	ذكر	الفلسطينية	الصيدلة	دكتور في الصيدلة	95.1	الإماراتية	البرنامج الدولي	تارك	غير مسجل	2013	2015
131245	ذكر	العراقية	الطب	دكتور في الطب	93.71	العراقية	البرنامج الدولي	تارك	غير مسجل	2013	2016
130337	ذكر	العراقية	الطب	دكتور في الطب	86.9	قصبةعمان	البرنامج الدولي	تارك	مفصول أكاديميا	2013	2016
130352	ذكر	الأمريكية	الطب	دكتور في الطب	96.9	البريطانية	البرنامج الدولي	خريج	متخرج	2013	2018
138083	ذكر	الأردنية	الطب	دكتور في الطب	95	السويسرية	البرنامج الدولي	خريج	متخرج	2013	2018
135180	ذكر	الإسرائيلية	الطب	دكتور في الطب	96.4	الإسرائيلية	البرنامج الدولي	خريج	متخرج	2013	2019
130362	ذكر	السورية	الطب	دكتور في الطب	97.6	قصبةعمان	البرنامج الدولي	خريج	متخرج	2013	2018
138251	ذكر	الأردنية	الطب	دكتور في الطب	94.3	البريطانية	البرنامج الدولي	خريج	متخرج	2013	2018
139362	ذكر	البريطانية	الطب	دكتور في الطب	89.5	قصبةعمان	البرنامج الدولي	تارك	غير مسجل	2013	2014
131143	انثى	العراقية	الطب	دكتور في الطب	86.71	العراقية	البرنامج الدولي	تارك	غير مسجل	2013	2014
135872	ذكر	الكويتية	الطب	دكتور في الطب	88.3	الكويتية	البرنامج الدولي	خريج	متخرج	2013	2018
137016	انثى	الأردنية	الطب	دكتور في الطب	89.8	قصبةعمان	البرنامج الدولي	خريج	متخرج	2013	2019
133743	ذكر	السعودية	الطب	دكتور في الطب	96.22	السعودية	البرنامج الدولي	تارك	غير مسجل	2013	2014
136963	ذكر	العراقية	الطب	دكتور في الطب	87.14	العراقية	البرنامج الدولي	تارك	غير مسجل	2013	2014
133558	انثى	العراقية	الطب	دكتور في الطب	93.7	العراقية	البرنامج الدولي	خريج	متخرج	2013	2018
138489	انثى	الأردنية	الطب	دكتور في الطب	92	السويسرية	البرنامج الدولي	خريج	متخرج	2013	2018
130330	انثى	السورية	الطب	دكتور في الطب	99.88	السعودية	البرنامج الدولي	تارك	غير مسجل	2013	2013
131752	انثى	الأردنية	الطب	دكتور في الطب	96.9	البريطانية	البرنامج الدولي	خريج	متخرج	2013	2018
137332	ذكر	الأردنية	الطب	دكتور في الطب	94.4	ماحص والفحيص	البرنامج الدولي	خريج	متخرج	2013	2018
131814	ذكر	السورية	الطب	دكتور في الطب	89	الإماراتية	البرنامج الدولي	خريج	متخرج	2013	2018
136087	انثى	الأردنية	الطب	دكتور في الطب	91.1	الجامعة	البرنامج الدولي	خريج	متخرج	2013	2020
137204	انثى	الأردنية	طب الأسنان	دكتور في طب الأسنان	90.9	قصبةعمان	البرنامج الدولي	خريج	متخرج	2013	2020
131105	ذكر	الأمريكية	الطب	دكتور في الطب	99.38	السعودية	البرنامج الدولي	خريج	متخرج	2013	2019
131071	انثى	العراقية	الطب	دكتور في الطب	92.9	البريطانية	البرنامج الدولي	تارك	غير مسجل	2013	2018
130336	ذكر	المغربية	الطب	دكتور في الطب	95.5	الجامعة	تبادل ثقافي	خريج	متخرج	2014	2018
133123	ذكر	الليبية	الطب	دكتور في الطب	99.86	الليبية	البرنامج الدولي	خريج	متخرج	2013	2019
130346	ذكر	الفلسطينية	الطب	دكتور في الطب	93.8	البريطانية	البرنامج الدولي	خريج	متخرج	2013	2018
130300	ذكر	الفلسطينية	الطب	دكتور في الطب	94.31	القطرية	البرنامج الدولي	خريج	متخرج	2013	2018
130258	ذكر	السورية	الطب	دكتور في الطب	98.9	الإماراتية	البرنامج الدولي	خريج	متخرج	2013	2019
130402	ذكر	العراقية	الطب	دكتور في الطب	94.2	قصبةعمان	البرنامج الدولي	تارك	مفصول أكاديميا	2013	2017
130288	ذكر	العراقية	الطب	دكتور في الطب	97.3	البريطانية	البرنامج الدولي	خريج	متخرج	2013	2018
139516	ذكر	الأردنية	الطب	دكتور في الطب	89.8	الجامعة	البرنامج الدولي	تارك	غير مسجل	2013	2014
138480	ذكر	الأردنية	الطب	دكتور في الطب	91.6	الجامعة	البرنامج الدولي	خريج	متخرج	2013	2018
138999	ذكر	الأردنية	الطب	دكتور في الطب	92.3	البريطانية	البرنامج الدولي	خريج	متخرج	2013	2018
138800	ذكر	الأردنية	الطب	دكتور في الطب	93.3	الإماراتية	البرنامج الدولي	تارك	غير مسجل	2013	2015
131217	ذكر	الرومانية	الطب	دكتور في الطب	97.5	الجامعة	البرنامج الموازي	خريج	متخرج	2014	2018
131854	ذكر	السورية	الطب	دكتور في الطب	94.45	السورية	البرنامج الدولي	تارك	غير مسجل	2013	2014
129778	ذكر	الأردنية	الطب	دكتور في الطب	89.2	ماركا	البرنامج الموازي	خريج	متخرج	2014	2019
130357	ذكر	السورية	الطب	دكتور في الطب	85.52	السورية	البرنامج الدولي	خريج	متخرج	2013	2018
138484	ذكر	السورية	الطب	دكتور في الطب	98.53	السعودية	البرنامج الدولي	تارك	غير مسجل	2013	2013
131806	ذكر	الفلسطينية	الطب	دكتور في الطب	92.5	قصبةعمان	البرنامج الدولي	خريج	متخرج	2013	2018
133598	ذكر	العراقية	الطب	دكتور في الطب	90.4	البريطانية	البرنامج الدولي	تارك	غير مسجل	2013	2015
138433	انثى	الأردنية	طب الأسنان	دكتور في طب الأسنان	95.5	قصبةعمان	البرنامج الموازي	تارك	غير مسجل	2015	2016
131177	ذكر	العراقية	الطب	دكتور في الطب	88.14	العراقية	البرنامج الدولي	خريج	متخرج	2013	2020
130266	انثى	الفلسطينية	الطب	دكتور في الطب	96.9	قصبةعمان	البرنامج الدولي	خريج	متخرج	2013	2018
138072	انثى	الكويتية	الطب	دكتور في الطب	88.55	الكويتية	البرنامج الدولي	تارك	غير مسجل	2013	2014
130554	انثى	العراقية	الطب	دكتور في الطب	86.2	قصبةعمان	البرنامج الدولي	تارك	غير مسجل	2013	2013
131194	ذكر	السورية	الطب	دكتور في الطب	95.08	السعودية	البرنامج الدولي	تارك	غير مسجل	2013	2014
138812	ذكر	الكندية	الطب	دكتور في الطب	90.3	الكندية	البرنامج الدولي	خريج	متخرج	2013	2019
132043	ذكر	العراقية	الطب	دكتور في الطب	90.29	العراقية	البرنامج الدولي	تارك	غير مسجل	2013	2016
130366	ذكر	الكندية	الطب	دكتور في الطب	92	الكندية	البرنامج الدولي	تارك	غير مسجل	2013	2013
130381	ذكر	السورية	الطب	دكتور في الطب	95.23	السعودية	البرنامج الدولي	تارك	غير مسجل	2013	2013
137497	ذكر	الأردنية	الطب	دكتور في الطب	92.3	السويسرية	البرنامج الدولي	خريج	متخرج	2013	2019
130269	ذكر	السورية	الطب	دكتور في الطب	100	السعودية	البرنامج الدولي	خريج	متخرج	2013	2018
135175	ذكر	الأردنية	الطب	دكتور في الطب	93.7	الجامعة	البرنامج الدولي	خريج	متخرج	2013	2018
138216	ذكر	الأردنية	الطب	دكتور في الطب	85.5	الجامعة	البرنامج الدولي	تارك	غير مسجل	2013	2014
137083	ذكر	العراقية	الطب	دكتور في الطب	85.71	العراقية	البرنامج الدولي	تارك	غير مسجل	2013	2013
138397	انثى	الأردنية	الطب	دكتور في الطب	88.8	قصبةعمان	البرنامج الدولي	خريج	متخرج	2013	2018
131492	انثى	السورية	الطب	دكتور في الطب	100	السعودية	البرنامج الدولي	خريج	متخرج	2013	2019
130273	انثى	العراقية	الطب	دكتور في الطب	94.3	السويسرية	البرنامج الدولي	خريج	متخرج	2013	2018
137759	ذكر	الأردنية	الصيدلة	الصيدلة	93.23	السعودية	البرنامج الدولي	تارك	غير مسجل	2013	2016
131798	انثى	العراقية	طب الأسنان	دكتور في طب الأسنان	91.14	العراقية	البرنامج الدولي	تارك	منسحب من الجامعه	2013	2017
137767	انثى	الأردنية	طب الأسنان	دكتور في طب الأسنان	99.03	السعودية	البرنامج الدولي	منتظم	منتظم	2013
130934	انثى	العراقية	الطب	دكتور في الطب	91.86	العراقية	البرنامج الدولي	تارك	غير مسجل	2013	2016
137355	انثى	العراقية	الطب	دكتور في الطب	86	العراقية	البرنامج الدولي	تارك	غير مسجل	2013	2015
130435	ذكر	العراقية	الطب	دكتور في الطب	87.2	قصبةعمان	البرنامج الدولي	خريج	متخرج	2013	2019
139253	انثى	الأردنية	الطب	دكتور في الطب	92.1	الجامعة	البرنامج الدولي	خريج	متخرج	2013	2019
138252	انثى	الأردنية	الطب	دكتور في الطب	96.2	الجامعة	البرنامج الموازي	خريج	متخرج	2014	2018
135165	انثى	العراقية	الطب	دكتور في الطب	85.8	الجامعة	البرنامج الدولي	خريج	متخرج	2013	2019
130354	انثى	العراقية	الطب	دكتور في الطب	96.75	اليمنية	البرنامج الدولي	خريج	متخرج	2013	2018
130411	انثى	السورية	الطب	دكتور في الطب	98.62	السورية	البرنامج الدولي	خريج	متخرج	2013	2018
131576	انثى	السورية	الطب	دكتور في الطب	97.89	السعودية	البرنامج الدولي	تارك	غير مسجل	2013	2013
137079	انثى	الفلسطينية	الطب	دكتور في الطب	95.9	البريطانية	البرنامج الدولي	تارك	مفصول أكاديميا	2013	2018
130231	انثى	المصرية	الطب	دكتور في الطب	99.43	الكويتية	البرنامج الدولي	خريج	متخرج	2013	2018
137265	انثى	الأردنية	الطب	دكتور في الطب	95.1	البريطانية	البرنامج الموازي	خريج	متخرج	2015	2018
130408	انثى	العراقية	الطب	دكتور في الطب	93.57	العراقية	البرنامج الدولي	تارك	غير مسجل	2013	2014
131930	انثى	المصرية	الصيدلة	دكتور في الصيدلة	85.6	قصبةعمان	البرنامج الدولي	تارك	غير مسجل	2013	2020
138405	انثى	الفلسطينية	الطب	دكتور في الطب	99.4	الفلسطينية	تبادل ثقافي	خريج	متخرج	2014	2018
138196	انثى	الأردنية	الطب	دكتور في الطب	94.5	البريطانية	البرنامج الدولي	خريج	متخرج	2013	2018
130317	ذكر	الفلسطينية	الطب	دكتور في الطب	96.6	الإماراتية	البرنامج الدولي	خريج	متخرج	2013	2018
130265	انثى	بلا جنسية	الطب	دكتور في الطب	96.89	الكويتية	البرنامج الدولي	خريج	متخرج	2013	2019
138177	انثى	الأردنية	الطب	دكتور في الطب	97.4	قصبةعمان	البرنامج الموازي	تارك	مفصول أكاديميا	2014	2017
139491	ذكر	العراقية	الطب	دكتور في الطب	91.71	العراقية	البرنامج الدولي	تارك	غير مسجل	2013	2013
130377	انثى	الأمريكية	الطب	دكتور في الطب	95	البريطانية	البرنامج الدولي	خريج	متخرج	2013	2018
130333	ذكر	المصرية	الطب	دكتور في الطب	88	البريطانية	البرنامج الدولي	تارك	غير مسجل	2013	2013
137618	ذكر	الأردنية	الطب	دكتور في الطب	92.9	البريطانية	البرنامج الموازي	خريج	متخرج	2014	2018
138318	ذكر	الأردنية	الطب	دكتور في الطب	88.6	السويسرية	البرنامج الدولي	خريج	متخرج	2013	2018
137206	ذكر	الأردنية	الطب	دكتور في الطب	93.3	قصبة الزرقاء	البرنامج الدولي	تارك	غير مسجل	2013	2013
138304	ذكر	الأردنية	الطب	دكتور في الطب	93.8	الجامعة	البرنامج الدولي	تارك	غير مسجل	2013	2015
130395	ذكر	السعودية	الطب	دكتور في الطب	94.62	السعودية	البرنامج الدولي	تارك	غير مسجل	2013	2014
137594	انثى	الأردنية	الطب	دكتور في الطب	98	الرمثا	التفوق العلمي والبحثي	خريج	متخرج	2013	2018
137052	انثى	اليمنية	الطب	دكتور في الطب	98.37	اليمنية	تبادل ثقافي	خريج	متخرج	2013	2018
138681	انثى	الإماراتية	طب الأسنان	دكتور في طب الأسنان	91.6	الإماراتية	تبادل ثقافي	منتظم	منتظم	2013
139140	ذكر	الفلسطينية	الطب	دكتور في الطب	99.7	الفلسطينية	تبادل ثقافي	خريج	متخرج	2013	2018
137031	انثى	العراقية	الطب	دكتور في الطب	98.6	الجامعة	تبادل ثقافي	خريج	متخرج	2013	2018
138294	انثى	القمرية	اللغات الأجنبية	اللغتين الإسبانية والإنجليزية	96.25	القمرية	تبادل ثقافي	خريج	متخرج	2013	2017
138310	انثى	اليمنية	الطب	دكتور في الطب	98	اليمنية	تبادل ثقافي	خريج	متخرج	2013	2018
137383	ذكر	الأردنية	الطب	دكتور في الطب	96.2	الجامعة	أبناء اعضاء هيئة التدريس	خريج	متخرج	2013	2018
137384	انثى	الأردنية	الطب	دكتور في الطب	94.7	قصبةعمان	أبناء اعضاء هيئة التدريس	خريج	متخرج	2013	2018
137092	انثى	الأردنية	الطب	دكتور في الطب	97.6	قصبةمادبا	أبناء اعضاء هيئة التدريس	خريج	متخرج	2013	2018
137824	انثى	الأردنية	الطب	دكتور في الطب	97.5	الجامعة	أبناء اعضاء هيئة التدريس	خريج	متخرج	2013	2018
138134	انثى	الأردنية	الطب	دكتور في الطب	92.1	الجامعة	أبناء اعضاء هيئة التدريس	خريج	متخرج	2013	2020
137126	ذكر	الأردنية	الطب	دكتور في الطب	94.4	الجامعة	أبناء اعضاء هيئة التدريس	خريج	متخرج	2013	2018
137549	ذكر	الأردنية	الطب	دكتور في الطب	96.3	السويسرية	أبناء اعضاء هيئة التدريس	خريج	متخرج	2013	2018
137418	ذكر	الأردنية	الأعمال	المحاسبة	95.3	الجامعة	أبناء اعضاء هيئة التدريس	خريج	متخرج	2013	2017
137502	ذكر	الأردنية	الطب	دكتور في الطب	96.9	الجامعة	أبناء اعضاء هيئة التدريس	خريج	متخرج	2013	2018
137548	انثى	الأردنية	الطب	دكتور في الطب	95.1	قصبةعمان	أبناء اعضاء هيئة التدريس	خريج	متخرج	2013	2018
137415	ذكر	الأردنية	الطب	دكتور في الطب	98.2	الجامعة	أبناء اعضاء هيئة التدريس	خريج	متخرج	2013	2018
137440	انثى	الأردنية	الطب	دكتور في الطب	96.1	الجامعة	أبناء اعضاء هيئة التدريس	خريج	متخرج	2013	2018
137190	انثى	الأردنية	الطب	دكتور في الطب	97.6	البريطانية	أبناء اعضاء هيئة التدريس	خريج	متخرج	2013	2018
137207	ذكر	الأردنية	الطب	دكتور في الطب	97.6	البريطانية	أبناء اعضاء هيئة التدريس	خريج	متخرج	2013	2018
137561	ذكر	الأردنية	الطب	دكتور في الطب	96.1	الجامعة	أبناء اعضاء هيئة التدريس	خريج	متخرج	2013	2018
137413	انثى	الأردنية	الطب	دكتور في الطب	94.7	الجامعة	أبناء اعضاء هيئة التدريس	خريج	متخرج	2013	2019
137128	انثى	الأردنية	الطب	دكتور في الطب	97.6	البريطانية	أبناء اعضاء هيئة التدريس	خريج	متخرج	2013	2018
137386	انثى	الأردنية	الصيدلة	الصيدلة	94.4	الجامعة	أبناء اعضاء هيئة التدريس	خريج	متخرج	2013	2017
137221	ذكر	الأردنية	الطب	دكتور في الطب	94.8	الجامعة	أبناء اعضاء هيئة التدريس	خريج	متخرج	2013	2019
137527	ذكر	الأردنية	الطب	دكتور في الطب	92.7	الجامعة	أبناء اعضاء هيئة التدريس	خريج	متخرج	2013	2018
137155	انثى	الأردنية	الطب	دكتور في الطب	96.6	الجامعة	أبناء اعضاء هيئة التدريس	خريج	متخرج	2013	2018
137371	انثى	الأردنية	الطب	دكتور في الطب	98.3	الجامعة	أبناء اعضاء هيئة التدريس	خريج	متخرج	2013	2018
137407	انثى	الأردنية	الطب	دكتور في الطب	92.5	الجامعة	أبناء اعضاء هيئة التدريس	خريج	متخرج	2013	2020
137141	انثى	الأردنية	الطب	دكتور في الطب	95.3	الأمريكية	أبناء الدبلوماسيين	خريج	متخرج	2013	2018
137557	ذكر	الأردنية	الصيدلة	دكتور في الصيدلة	98.04	السعودية	أبناء الدبلوماسيين	خريج	متخرج	2013	2019
135084	انثى	الأردنية	طب الأسنان	دكتور في طب الأسنان	97.1	وادي السير	أبناء الشهداء	خريج	متخرج	2013	2020
137250	ذكر	الأردنية	الطب	دكتور في الطب	98.2	قصبة الزرقاء	أبناء مدرسين/ جامعات أخرى	خريج	متخرج	2013	2018
131723	انثى	الأردنية	الطب	دكتور في الطب	97.5	الجامعة	أبناء مدرسين/ جامعات أخرى	خريج	متخرج	2013	2018
137243	انثى	الأردنية	الطب	دكتور في الطب	97.6	قصبةعمان	أبناء عاملين في الجامعة	خريج	متخرج	2013	2018
133460	انثى	الأردنية	الطب	دكتور في الطب	97.5	الجامعة	أبناء عاملين في الجامعة	خريج	متخرج	2013	2018
137234	انثى	الأردنية	الطب	دكتور في الطب	97.7	السويسرية	أبناء عاملين في الجامعة	خريج	متخرج	2013	2018
137457	ذكر	الأردنية	الطب	دكتور في الطب	98.2	عين الباشا	أبناء عاملين في الجامعة	خريج	متخرج	2013	2019
137431	ذكر	الأردنية	الطب	دكتور في الطب	98.1	الجامعة	أبناء عاملين في الجامعة	خريج	متخرج	2013	2018
131707	انثى	الأردنية	الطب	دكتور في الطب	98.5	الجامعة	أبناء عاملين في الجامعة	خريج	متخرج	2013	2018
137390	انثى	الأردنية	الطب	دكتور في الطب	97.9	الجامعة	أبناء عاملين في الجامعة	خريج	متخرج	2013	2018
127683	انثى	الأردنية	الطب	دكتور في الطب	97.5	الجامعة	أبناء عاملين في الجامعة	خريج	متخرج	2013	2017
130803	انثى	الأردنية	الطب	دكتور في الطب	99.1	الفلسطينية	البرنامج الموازي	خريج	متخرج	2013	2018
131359	انثى	الأردنية	الطب	دكتور في الطب	98.4	القويسمة	تنافس	خريج	متخرج	2014	2018
134913	انثى	الأردنية	الطب	دكتور في الطب	96.8	وادي السير	البرنامج الموازي	خريج	متخرج	2013	2019
138229	ذكر	الأردنية	طب الأسنان	دكتور في طب الأسنان	87.9	ماحص والفحيص	البرنامج الموازي	خريج	متخرج	2013	2019
139005	ذكر	الأردنية	الطب	دكتور في الطب	97.6	البريطانية	البرنامج الموازي	خريج	متخرج	2013	2018
138007	انثى	الأردنية	الطب	دكتور في الطب	97.8	الجامعة	البرنامج الموازي	خريج	متخرج	2013	2018
138138	انثى	الأردنية	الطب	دكتور في الطب	97.9	قصبة الزرقاء	البرنامج الموازي	خريج	متخرج	2013	2018
130436	ذكر	الأردنية	الطب	دكتور في الطب	99.2	الإماراتية	البرنامج الموازي	خريج	متخرج	2013	2018
138159	انثى	الأردنية	الطب	دكتور في الطب	97.9	قصبة الزرقاء	البرنامج الموازي	خريج	متخرج	2013	2018
139006	ذكر	الأردنية	الطب	دكتور في الطب	97.6	البريطانية	البرنامج الموازي	خريج	متخرج	2013	2018
137790	ذكر	الأردنية	الطب	دكتور في الطب	96.7	الجامعة	البرنامج الموازي	خريج	متخرج	2013	2018
137612	انثى	الأردنية	الطب	دكتور في الطب	95.7	قصبةعمان	البرنامج الموازي	خريج	متخرج	2013	2018
130535	انثى	الفلسطينية	الطب	دكتور في الطب	98.6	القويسمة	البرنامج الموازي	خريج	متخرج	2013	2018
136516	انثى	الأردنية	الطب	دكتور في الطب	98	الجامعة	البرنامج الموازي	خريج	متخرج	2013	2018
138230	ذكر	الأردنية	الطب	دكتور في الطب	94.9	ناعور	البرنامج الموازي	خريج	متخرج	2013	2018
138021	ذكر	الأردنية	الطب	دكتور في الطب	97.9	قصبةعمان	تنافس	خريج	متخرج	2016	2018
138215	انثى	الأردنية	الطب	دكتور في الطب	97.9	الجامعة	البرنامج الموازي	خريج	متخرج	2013	2018
138373	انثى	الأردنية	الطب	دكتور في الطب	96.8	الجامعة	البرنامج الموازي	خريج	متخرج	2013	2018
137305	انثى	الأردنية	الطب	دكتور في الطب	94.5	قصبة معان	البرنامج الموازي	خريج	متخرج	2013	2019
137736	انثى	الأردنية	الطب	دكتور في الطب	97.3	الجامعة	البرنامج الموازي	خريج	متخرج	2013	2018
133184	انثى	الأردنية	الطب	دكتور في الطب	97.8	الجامعة	البرنامج الموازي	خريج	متخرج	2013	2018
138352	انثى	الأردنية	الهندسة	الهندسة المدنية	100	السعودية	البرنامج الموازي	خريج	متخرج	2013	2017
137223	انثى	الأردنية	الطب	دكتور في الطب	96.7	ماركا	البرنامج الموازي	خريج	متخرج	2013	2018
137209	انثى	الأردنية	الطب	دكتور في الطب	95.4	الجامعة	البرنامج الموازي	خريج	متخرج	2013	2019
137995	انثى	الأردنية	الطب	دكتور في الطب	94.6	قصبة السلط	البرنامج الموازي	خريج	متخرج	2013	2018
137216	ذكر	الأردنية	طب الأسنان	دكتور في طب الأسنان	95.9	البريطانية	البرنامج الموازي	خريج	متخرج	2013	2019
138284	انثى	الأردنية	الطب	دكتور في الطب	97.3	السويسرية	تنافس	خريج	متخرج	2014	2018
133363	ذكر	الأردنية	الطب	دكتور في الطب	98.2	الجامعة	تنافس	خريج	متخرج	2017	2018
134581	انثى	الأردنية	الطب	دكتور في الطب	97.6	الموقر	البرنامج الموازي	خريج	متخرج	2013	2018
132159	انثى	الأردنية	الطب	دكتور في الطب	98.3	الجامعة	تنافس	خريج	متخرج	2017	2018
132156	ذكر	الأردنية	الطب	دكتور في الطب	98.2	الجامعة	البرنامج الموازي	خريج	متخرج	2013	2018
138351	ذكر	الأردنية	الطب	دكتور في الطب	100	السعودية	البرنامج الموازي	تارك	مفصول أكاديميا	2013	2018
137184	ذكر	الأردنية	الطب	دكتور في الطب	95.2	قصبة السلط	البرنامج الموازي	خريج	متخرج	2013	2019
130670	ذكر	الأردنية	الطب	دكتور في الطب	100	السعودية	البرنامج الموازي	خريج	متخرج	2013	2018
137853	انثى	الأردنية	الطب	دكتور في الطب	97.9	ماركا	البرنامج الموازي	خريج	متخرج	2013	2018
131054	ذكر	الأردنية	الطب	دكتور في الطب	98	البريطانية	البرنامج الموازي	خريج	متخرج	2013	2018
138595	ذكر	الأردنية	الطب	دكتور في الطب	94.6	الجامعة	البرنامج الموازي	خريج	متخرج	2013	2018
135975	ذكر	الأردنية	الطب	دكتور في الطب	98.1	الجامعة	البرنامج الموازي	خريج	متخرج	2013	2018
137447	انثى	الأردنية	الطب	دكتور في الطب	97.2	قصبةعمان	البرنامج الموازي	تارك	غير مسجل	2013	2016
137197	انثى	الأردنية	الطب	دكتور في الطب	95.7	عين الباشا	البرنامج الموازي	خريج	متخرج	2013	2018
131378	ذكر	الأردنية	الهندسة	الهندسة المدنية	94.7	الجامعة	البرنامج الموازي	خريج	متخرج	2015	2018
137103	ذكر	الأردنية	الطب	دكتور في الطب	95.9	الجامعة	البرنامج الموازي	خريج	متخرج	2013	2018
137200	انثى	الأردنية	الطب	دكتور في الطب	95.9	قصبةعمان	البرنامج الموازي	خريج	متخرج	2013	2018
138031	انثى	الأردنية	الطب	دكتور في الطب	97.2	قصبةعمان	البرنامج الموازي	خريج	متخرج	2013	2019
138100	ذكر	الأردنية	الطب	دكتور في الطب	97.6	البريطانية	البرنامج الموازي	خريج	متخرج	2013	2018
133816	انثى	الأردنية	الطب	دكتور في الطب	98.2	قصبةعمان	تنافس	خريج	متخرج	2015	2018
138388	انثى	الأردنية	الطب	دكتور في الطب	96	قصبة السلط	البرنامج الموازي	خريج	متخرج	2013	2019
137828	ذكر	الأردنية	الطب	دكتور في الطب	97.5	الجامعة	البرنامج الموازي	خريج	متخرج	2013	2018
138384	انثى	الأردنية	الطب	دكتور في الطب	94.6	السويسرية	البرنامج الموازي	خريج	متخرج	2013	2018
137225	ذكر	الأردنية	الطب	دكتور في الطب	96.7	الجامعة	البرنامج الموازي	خريج	متخرج	2013	2018
137926	ذكر	الأردنية	الطب	دكتور في الطب	97.9	الجامعة	البرنامج الموازي	خريج	متخرج	2013	2018
137118	ذكر	الأردنية	الطب	دكتور في الطب	95.4	قصبة السلط	البرنامج الموازي	خريج	متخرج	2013	2019
137812	ذكر	الأردنية	الطب	دكتور في الطب	100	السعودية	البرنامج الموازي	خريج	متخرج	2013	2018
137632	ذكر	الأردنية	الطب	دكتور في الطب	97.7	الجامعة	البرنامج الموازي	خريج	متخرج	2013	2018
132260	ذكر	الفلسطينية	الطب	دكتور في الطب	98.2	قصبةعمان	البرنامج الموازي	خريج	متخرج	2013	2018
136242	انثى	الأردنية	الطب	دكتور في الطب	98	الجامعة	البرنامج الموازي	خريج	متخرج	2013	2018
131151	انثى	الفلسطينية	الطب	دكتور في الطب	98.1	قصبةعمان	البرنامج الموازي	خريج	متخرج	2013	2018
134316	انثى	الأردنية	الطب	دكتور في الطب	100	السعودية	البرنامج الموازي	خريج	متخرج	2013	2018
133696	انثى	الأردنية	الطب	دكتور في الطب	96.4	قصبةعمان	البرنامج الموازي	خريج	متخرج	2013	2018
137750	ذكر	الأردنية	الطب	دكتور في الطب	96.6	الجامعة	البرنامج الموازي	خريج	متخرج	2013	2018
133464	ذكر	الأردنية	الطب	دكتور في الطب	98.3	الجامعة	البرنامج الموازي	خريج	متخرج	2013	2018
132922	انثى	الأردنية	الطب	دكتور في الطب	98.2	الجامعة	تنافس	خريج	متخرج	2015	2019
137742	ذكر	الأردنية	الطب	دكتور في الطب	97.1	الجامعة	البرنامج الموازي	خريج	متخرج	2013	2019
130578	ذكر	الأردنية	الطب	دكتور في الطب	98.3	الإسرائيلية	البرنامج الموازي	منتظم	منتظم	2013
138259	انثى	الأردنية	الهندسة	هندسة الحاسوب	93.8	الأمريكية	البرنامج الموازي	تارك	غير مسجل	2013	2016
138857	انثى	الأردنية	الطب	دكتور في الطب	97.6	البريطانية	البرنامج الموازي	خريج	متخرج	2013	2018
138876	ذكر	الأردنية	الطب	دكتور في الطب	97.6	البريطانية	البرنامج الموازي	خريج	متخرج	2013	2018
134107	انثى	الأردنية	الطب	دكتور في الطب	97.8	قصبةعمان	تنافس	خريج	متخرج	2018	2018
130559	انثى	الأردنية	الطب	دكتور في الطب	99.1	الإماراتية	البرنامج الموازي	خريج	متخرج	2013	2018
137987	انثى	الأردنية	الطب	دكتور في الطب	97.9	قصبةمادبا	البرنامج الموازي	خريج	متخرج	2013	2018
132522	انثى	الأردنية	الطب	دكتور في الطب	98	الجامعة	تنافس	خريج	متخرج	2014	2018
134790	انثى	الأردنية	الطب	دكتور في الطب	98	قصبةعمان	تنافس	خريج	متخرج	2016	2018
139071	ذكر	الأردنية	الطب	دكتور في الطب	97.6	البريطانية	البرنامج الموازي	خريج	متخرج	2013	2018
138227	ذكر	الأردنية	الطب	دكتور في الطب	93.1	ماركا	البرنامج الموازي	خريج	متخرج	2013	2020
133081	ذكر	الأردنية	الطب	دكتور في الطب	99.41	الكويتية	البرنامج الموازي	خريج	متخرج	2013	2018
134314	ذكر	الأردنية	الطب	دكتور في الطب	97.8	قصبة الزرقاء	البرنامج الموازي	خريج	متخرج	2013	2018
134524	ذكر	الأردنية	الطب	دكتور في الطب	98.8	قصبةعمان	تنافس	خريج	متخرج	2013	2018
134537	ذكر	الأردنية	الطب	دكتور في الطب	100	السعودية	تنافس	خريج	متخرج	2013	2018
134729	انثى	الأردنية	الطب	دكتور في الطب	99	الجامعة	تنافس	خريج	متخرج	2013	2018
134249	انثى	الأردنية	الطب	دكتور في الطب	100	السعودية	تنافس	خريج	متخرج	2013	2018
134756	انثى	الأردنية	الطب	دكتور في الطب	98.6	الجامعة	تنافس	خريج	متخرج	2013	2018
134092	انثى	الأردنية	الطب	دكتور في الطب	99	ماركا	تنافس	خريج	متخرج	2013	2018
134841	انثى	الأردنية	الطب	دكتور في الطب	99.4	ماركا	تنافس	خريج	متخرج	2013	2018
137652	انثى	الأردنية	الطب	دكتور في الطب	100	السعودية	تنافس	خريج	متخرج	2013	2018
135028	انثى	الأردنية	الطب	دكتور في الطب	98.7	الجامعة	تنافس	خريج	متخرج	2013	2019
134205	انثى	الأردنية	الطب	دكتور في الطب	99.2	الجامعة	تنافس	خريج	متخرج	2013	2018
134450	انثى	الأردنية	الطب	دكتور في الطب	99.2	الجامعة	تنافس	خريج	متخرج	2013	2019
133827	انثى	الأردنية	الطب	دكتور في الطب	99	قصبةعمان	تنافس	خريج	متخرج	2013	2018
134582	انثى	الأردنية	الطب	دكتور في الطب	99.2	الجامعة	تنافس	خريج	متخرج	2013	2018
134054	انثى	الأردنية	الطب	دكتور في الطب	98.9	قصبة الزرقاء	تنافس	خريج	متخرج	2013	2018
134542	انثى	الأردنية	الطب	دكتور في الطب	99.4	قصبةعمان	تنافس	خريج	متخرج	2013	2018
134154	انثى	الأردنية	الطب	دكتور في الطب	98.9	الجامعة	تنافس	خريج	متخرج	2013	2018
133883	انثى	الأردنية	الطب	دكتور في الطب	98.6	القويسمة	تنافس	خريج	متخرج	2013	2018
134559	ذكر	الأردنية	الطب	دكتور في الطب	98.8	الجامعة	تنافس	خريج	متخرج	2013	2018
134063	انثى	الأردنية	الطب	دكتور في الطب	98.6	ماركا	تنافس	خريج	متخرج	2013	2018
133859	انثى	الأردنية	الطب	دكتور في الطب	99.1	القويسمة	تنافس	خريج	متخرج	2013	2018
137902	انثى	الأردنية	الطب	دكتور في الطب	98.2	الأمريكية	تنافس	خريج	متخرج	2013	2018
134017	انثى	الأردنية	الطب	دكتور في الطب	98.6	الجامعة	تنافس	خريج	متخرج	2013	2018
134011	انثى	الأردنية	الطب	دكتور في الطب	98.8	الجامعة	تنافس	خريج	متخرج	2013	2018
134155	انثى	الأردنية	الطب	دكتور في الطب	98.8	القويسمة	تنافس	خريج	متخرج	2013	2018
134391	انثى	الأردنية	الطب	دكتور في الطب	98.9	القويسمة	تنافس	خريج	متخرج	2013	2018
134229	انثى	الأردنية	الطب	دكتور في الطب	98.6	الجامعة	تنافس	خريج	متخرج	2013	2018
134339	انثى	الأردنية	الطب	دكتور في الطب	99.6	الجامعة	تنافس	خريج	متخرج	2013	2018
134418	انثى	الأردنية	الطب	دكتور في الطب	99.2	الجامعة	تنافس	خريج	متخرج	2013	2018
133905	انثى	الأردنية	الطب	دكتور في الطب	99.1	الجامعة	تنافس	خريج	متخرج	2013	2018
134208	انثى	الأردنية	الطب	دكتور في الطب	99.1	الجامعة	تنافس	خريج	متخرج	2013	2018
134188	انثى	الأردنية	الطب	دكتور في الطب	98.9	الجامعة	تنافس	خريج	متخرج	2013	2018
134272	انثى	الأردنية	الطب	دكتور في الطب	99.4	الجامعة	تنافس	خريج	متخرج	2013	2018
134074	انثى	الأردنية	الطب	دكتور في الطب	98.6	قصبة الزرقاء	تنافس	خريج	متخرج	2013	2018
134774	انثى	الأردنية	الطب	دكتور في الطب	99.3	قصبة الزرقاء	تنافس	خريج	متخرج	2013	2018
134112	انثى	الأردنية	الطب	دكتور في الطب	98.7	قصبة السلط	تنافس	خريج	متخرج	2013	2018
135103	انثى	الأردنية	الطب	دكتور في الطب	99.2	الجامعة	تنافس	خريج	متخرج	2013	2018
134350	انثى	الأردنية	الطب	دكتور في الطب	98.9	الجامعة	تنافس	خريج	متخرج	2013	2018
133908	ذكر	الأردنية	الطب	دكتور في الطب	98.6	الجامعة	تنافس	خريج	متخرج	2013	2018
131943	ذكر	الأردنية	الطب	دكتور في الطب	98	البريطانية	تنافس	خريج	متخرج	2013	2018
134045	انثى	الأردنية	الطب	دكتور في الطب	98.9	الجامعة	تنافس	خريج	متخرج	2013	2018
134001	ذكر	الأردنية	الطب	دكتور في الطب	99.4	الجامعة	تنافس	خريج	متخرج	2013	2018
133857	ذكر	الأردنية	الطب	دكتور في الطب	99	القويسمة	تنافس	خريج	متخرج	2013	2018
134120	ذكر	الأردنية	الطب	دكتور في الطب	98.9	قصبة السلط	تنافس	خريج	متخرج	2013	2018
134037	ذكر	الأردنية	الطب	دكتور في الطب	98.8	قصبةعمان	تنافس	خريج	متخرج	2013	2018
134753	انثى	الأردنية	الطب	دكتور في الطب	98.8	قصبة الزرقاء	تنافس	خريج	متخرج	2013	2018
134668	ذكر	الأردنية	الطب	دكتور في الطب	100	السعودية	تنافس	خريج	متخرج	2013	2018
134377	انثى	الأردنية	الطب	دكتور في الطب	99.2	الجامعة	تنافس	خريج	متخرج	2013	2018
134129	انثى	الأردنية	الطب	دكتور في الطب	98.8	قصبة الزرقاء	تنافس	خريج	متخرج	2013	2018
134637	ذكر	الأردنية	الطب	دكتور في الطب	98.7	الجامعة	تنافس	خريج	متخرج	2013	2018
133996	ذكر	الأردنية	الطب	دكتور في الطب	98.7	ماحص والفحيص	تنافس	خريج	متخرج	2013	2018
134761	انثى	الأردنية	الطب	دكتور في الطب	99.1	الجامعة	تنافس	خريج	متخرج	2013	2018
133969	انثى	الأردنية	الطب	دكتور في الطب	98	السويسرية	تنافس	خريج	متخرج	2013	2018
133866	انثى	الأردنية	الطب	دكتور في الطب	99	الهاشمية	تنافس	خريج	متخرج	2013	2018
134514	ذكر	الأردنية	الطب	دكتور في الطب	98.9	الجامعة	تنافس	خريج	متخرج	2013	2019
134598	ذكر	الأردنية	الطب	دكتور في الطب	98.9	الجامعة	تنافس	خريج	متخرج	2013	2019
133875	انثى	الأردنية	الطب	دكتور في الطب	98.9	قصبةعمان	تنافس	خريج	متخرج	2013	2018
134143	انثى	الأردنية	الطب	دكتور في الطب	99.3	الجامعة	تنافس	خريج	متخرج	2013	2018
134622	ذكر	الأردنية	الطب	دكتور في الطب	99.3	قصبة الزرقاء	تنافس	خريج	متخرج	2013	2020
134379	انثى	الأردنية	الطب	دكتور في الطب	98.8	الجامعة	تنافس	خريج	متخرج	2013	2018
134779	انثى	الأردنية	الطب	دكتور في الطب	99	الرصيفة	تنافس	خريج	متخرج	2013	2019
134573	انثى	الأردنية	الطب	دكتور في الطب	99	قصبة الزرقاء	تنافس	خريج	متخرج	2013	2018
133990	انثى	الأردنية	الطب	دكتور في الطب	99.1	الجامعة	تنافس	خريج	متخرج	2013	2018
134767	انثى	الأردنية	الطب	دكتور في الطب	99.2	الجامعة	تنافس	خريج	متخرج	2013	2018
133851	انثى	الأردنية	الطب	دكتور في الطب	98.8	الجامعة	تنافس	خريج	متخرج	2013	2018
134267	انثى	الأردنية	الطب	دكتور في الطب	98.6	الجامعة	تنافس	خريج	متخرج	2013	2018
134103	انثى	الأردنية	الطب	دكتور في الطب	98.6	الجامعة	تنافس	خريج	متخرج	2013	2018
134282	انثى	الأردنية	الهندسة	هندسة الحاسوب	99.2	الجامعة	تنافس	خريج	متخرج	2013	2018
133892	انثى	الأردنية	الطب	دكتور في الطب	98.7	الجامعة	تنافس	خريج	متخرج	2013	2018
134215	انثى	الأردنية	الطب	دكتور في الطب	99.4	الجامعة	تنافس	خريج	متخرج	2013	2018
134207	انثى	الأردنية	الطب	دكتور في الطب	98.9	الرصيفة	تنافس	خريج	متخرج	2013	2018
137131	انثى	السعودية	الطب	دكتور في الطب	99.68	السعودية	دولي / اتفاقيات	تارك	غير مسجل	2013	2014
137316	ذكر	الماليزية	الطب	دكتور في الطب	96.4	الماليزية	دولي / اتفاقيات	تارك	غير مسجل	2013	2016
131281	انثى	الكويتية	الطب	دكتور في الطب	86.52	الكويتية	دولي / اتفاقيات	تارك	غير مسجل	2013	2014
136128	انثى	البحرينية	الزراعة	تغذية الإنسان والحميات	93	البحرينية	دولي / اتفاقيات	خريج	متخرج	2013	2018
137308	انثى	السعودية	الحقوق	القانون	92.96	السعودية	دولي / اتفاقيات	منتظم	منتظم	2013
137129	انثى	البحرينية	الطب	دكتور في الطب	87.9	البحرينية	دولي / اتفاقيات	خريج	متخرج	2013	2019
137360	انثى	الماليزية	الطب	دكتور في الطب	95.8	الماليزية	دولي / اتفاقيات	تارك	غير مسجل	2013	2017
138839	ذكر	الإسرائيلية	الطب	دكتور في الطب	92.2	الإسرائيلية	دولي / اتفاقيات	خريج	متخرج	2013	2018
130628	ذكر	السعودية	الطب	دكتور في الطب	99.75	السعودية	دولي / اتفاقيات	خريج	متخرج	2013	2019
135105	ذكر	السعودية	الطب	دكتور في الطب	99.64	السعودية	دولي / اتفاقيات	خريج	متخرج	2013	2018
135045	ذكر	الكويتية	الطب	دكتور في الطب	94.1	الكويتية	دولي / اتفاقيات	منتظم	منتظم	2013
135385	ذكر	الكويتية	الطب	دكتور في الطب	94.66	الكويتية	دولي / اتفاقيات	خريج	متخرج	2013	2018
137142	ذكر	السعودية	الطب	دكتور في الطب	97.6	السعودية	دولي / اتفاقيات	تارك	غير مسجل	2013	2014
137339	انثى	الماليزية	الطب	دكتور في الطب	95	الماليزية	دولي / اتفاقيات	تارك	غير مسجل	2013	2017
138838	انثى	الإسرائيلية	التمريض	التمريض	91.5	الإسرائيلية	دولي / اتفاقيات	تارك	غير مسجل	2013	2015
138716	انثى	الكويتية	الطب	دكتور في الطب	86.1	الكويتية	دولي / اتفاقيات	خريج	متخرج	2013	2019
137311	ذكر	الماليزية	الطب	دكتور في الطب	95.6	الماليزية	دولي / اتفاقيات	خريج	متخرج	2013	2018
136130	انثى	البحرينية	الطب	دكتور في الطب	92.6	البحرينية	دولي / اتفاقيات	خريج	متخرج	2013	2018
130620	ذكر	السعودية	الطب	دكتور في الطب	96.27	السعودية	دولي / اتفاقيات	خريج	متخرج	2013	2020
137144	ذكر	السعودية	الحقوق	القانون	99.85	السعودية	دولي / اتفاقيات	خريج	متخرج	2013	2019
137151	ذكر	السعودية	الطب	دكتور في الطب	95.91	السعودية	دولي / اتفاقيات	منتظم	منتظم	2013
133762	ذكر	السعودية	الطب	دكتور في الطب	90.43	السعودية	دولي / اتفاقيات	تارك	غير مسجل	2013	2014
137353	انثى	الماليزية	الطب	دكتور في الطب	96.9	الماليزية	دولي / اتفاقيات	تارك	غير مسجل	2013	2017
133646	ذكر	السعودية	الطب	دكتور في الطب	97.64	السعودية	دولي / اتفاقيات	تارك	مفصول مؤقت	2013	2017
134830	انثى	الكويتية	الطب	دكتور في الطب	93.82	الكويتية	دولي / اتفاقيات	خريج	متخرج	2013	2019
134745	انثى	السعودية	الطب	دكتور في الطب	94	القطرية	دولي / اتفاقيات	خريج	متخرج	2013	2018
135108	ذكر	السعودية	الطب	دكتور في الطب	100	السعودية	دولي / اتفاقيات	خريج	متخرج	2013	2018
135111	ذكر	السعودية	الطب	دكتور في الطب	97.7	السعودية	دولي / اتفاقيات	خريج	متخرج	2013	2018
136998	ذكر	السعودية	الطب	دكتور في الطب	97.02	السعودية	دولي / اتفاقيات	تارك	غير مسجل	2013	2013
135098	ذكر	السعودية	الطب	دكتور في الطب	100	السعودية	دولي / اتفاقيات	خريج	متخرج	2013	2018
136054	ذكر	الكويتية	الطب	دكتور في الطب	94.2	الكويتية	دولي / اتفاقيات	تارك	غير مسجل	2013	2014
133763	ذكر	السعودية	الطب	دكتور في الطب	99.02	السعودية	دولي / اتفاقيات	تارك	غير مسجل	2013	2013
138445	ذكر	الإسرائيلية	الطب	دكتور في الطب	91.7	الإسرائيلية	دولي / اتفاقيات	خريج	متخرج	2013	2018
135831	ذكر	السعودية	الطب	دكتور في الطب	90.86	السعودية	دولي / اتفاقيات	تارك	غير مسجل	2013	2013
138316	ذكر	السعودية	الطب	دكتور في الطب	97.18	السعودية	دولي / اتفاقيات	تارك	غير مسجل	2013	2014
135069	ذكر	الكويتية	الطب	دكتور في الطب	94.27	الكويتية	دولي / اتفاقيات	تارك	غير مسجل	2013	2013
133720	انثى	الكويتية	الطب	دكتور في الطب	93.06	الكويتية	دولي / اتفاقيات	تارك	مفصول أكاديميا	2013	2017
130804	ذكر	السعودية	الطب	دكتور في الطب	90.3	السويسرية	دولي / اتفاقيات	خريج	متخرج	2013	2018
135750	ذكر	السعودية	الطب	دكتور في الطب	99	السعودية	دولي / اتفاقيات	خريج	متخرج	2013	2018
131386	انثى	الكويتية	الطب	دكتور في الطب	94.45	الكويتية	دولي / اتفاقيات	خريج	متخرج	2013	2019
131229	انثى	الكويتية	الطب	دكتور في الطب	92.23	الكويتية	دولي / اتفاقيات	تارك	غير مسجل	2013	2016
137070	انثى	الكويتية	الطب	دكتور في الطب	94.53	الكويتية	دولي / اتفاقيات	تارك	غير مسجل	2013	2014
133644	ذكر	الكويتية	الطب	دكتور في الطب	92.67	الكويتية	دولي / اتفاقيات	تارك	غير مسجل	2013	2014
136129	انثى	البحرينية	الطب	دكتور في الطب	90	البحرينية	دولي / اتفاقيات	تارك	غير مسجل	2013	2015
133712	ذكر	الكويتية	الطب	دكتور في الطب	93.38	الكويتية	دولي / اتفاقيات	خريج	متخرج	2013	2019
134498	انثى	الكويتية	الطب	دكتور في الطب	93.18	الكويتية	دولي / اتفاقيات	تارك	غير مسجل	2013	2014
137324	ذكر	الماليزية	الطب	دكتور في الطب	96.9	الماليزية	دولي / اتفاقيات	خريج	متخرج	2013	2018
137326	ذكر	الماليزية	الطب	دكتور في الطب	96.4	الماليزية	دولي / اتفاقيات	تارك	غير مسجل	2013	2017
137145	ذكر	السعودية	الطب	دكتور في الطب	94.7	السعودية	دولي / اتفاقيات	تارك	غير مسجل	2013	2015
137143	ذكر	السعودية	الطب	دكتور في الطب	89.78	السعودية	دولي / اتفاقيات	تارك	غير مسجل	2013	2014
133650	ذكر	السعودية	الطب	دكتور في الطب	90.32	السعودية	دولي / اتفاقيات	تارك	غير مسجل	2013	2013
137328	انثى	الماليزية	الطب	دكتور في الطب	96.9	الماليزية	دولي / اتفاقيات	تارك	منسحب من الجامعه	2013	2016
137327	انثى	الماليزية	الطب	دكتور في الطب	95.6	الماليزية	دولي / اتفاقيات	خريج	متخرج	2013	2018
137323	انثى	الليبية	الطب	دكتور في الطب	85.2	الليبية	دولي / اتفاقيات	تارك	غير مسجل	2013	2013
137356	انثى	الماليزية	الطب	دكتور في الطب	96.6	الماليزية	دولي / اتفاقيات	تارك	غير مسجل	2013	2014
138989	انثى	الإسرائيلية	الطب	دكتور في الطب	94	الإسرائيلية	دولي / اتفاقيات	خريج	متخرج	2013	2018
137352	انثى	الماليزية	الطب	دكتور في الطب	97.2	الماليزية	دولي / اتفاقيات	خريج	متخرج	2013	2018
137333	انثى	الماليزية	الطب	دكتور في الطب	94.2	الماليزية	دولي / اتفاقيات	تارك	منسحب من الجامعه	2013	2017
137361	انثى	الماليزية	الطب	دكتور في الطب	96.4	الماليزية	دولي / اتفاقيات	خريج	متخرج	2013	2018
137358	انثى	الماليزية	الطب	دكتور في الطب	97.5	الماليزية	دولي / اتفاقيات	خريج	متخرج	2013	2018
137345	انثى	الماليزية	الطب	دكتور في الطب	96.8	الماليزية	دولي / اتفاقيات	تارك	منسحب من الجامعه	2013	2017
137337	انثى	الماليزية	الطب	دكتور في الطب	95.8	الماليزية	دولي / اتفاقيات	تارك	غير مسجل	2013	2017
137351	انثى	الماليزية	الطب	دكتور في الطب	95.3	الماليزية	دولي / اتفاقيات	خريج	متخرج	2013	2018
136061	ذكر	الكويتية	الطب	دكتور في الطب	91.59	الكويتية	دولي / اتفاقيات	تارك	مفصول أكاديميا	2013	2016
136131	ذكر	البحرينية	الطب	دكتور في الطب	93.6	البحرينية	دولي / اتفاقيات	تارك	غير مسجل	2013	2013
137130	انثى	البحرينية	الطب	دكتور في الطب	95.6	البحرينية	دولي / اتفاقيات	خريج	متخرج	2013	2018
137604	انثى	الأردنية	الطب	دكتور في الطب	92.7	وادي السير	مقاعد مجالس تعليم عالي	خريج	متخرج	2013	2018
137587	ذكر	الأردنية	الطب	دكتور في الطب	95.1	البريطانية	مقاعد مجالس تعليم عالي	خريج	متخرج	2013	2018
134470	انثى	الأردنية	الطب	دكتور في الطب	98.4	قصبةعمان	مكرمة المخيمات	خريج	متخرج	2013	2018
134960	انثى	الفلسطينية	الطب	دكتور في الطب	98.4	قصبة جرش	مكرمة المخيمات	خريج	متخرج	2013	2018
134518	انثى	الأردنية	الطب	دكتور في الطب	98.7	البتراء	مكرمة جيش	خريج	متخرج	2013	2018
134362	انثى	الأردنية	الطب	دكتور في الطب	98.4	عين الباشا	مكرمة جيش	خريج	متخرج	2013	2018
134170	ذكر	الأردنية	الطب	دكتور في الطب	98.7	قصبةمادبا	مكرمة جيش	خريج	متخرج	2013	2018
133986	انثى	الأردنية	الطب	دكتور في الطب	98.6	الجامعة	مكرمة جيش	خريج	متخرج	2013	2019
134220	ذكر	الأردنية	الطب	دكتور في الطب	98.2	الجامعة	مكرمة جيش	خريج	متخرج	2013	2018
134178	انثى	الأردنية	الطب	دكتور في الطب	98.9	الجامعة	مكرمة جيش	خريج	متخرج	2013	2018
134094	انثى	الأردنية	الطب	دكتور في الطب	98.1	قصبةمادبا	مكرمة جيش	خريج	متخرج	2013	2018
134740	انثى	الأردنية	الطب	دكتور في الطب	98.2	قصبةعمان	مكرمة جيش	خريج	متخرج	2013	2018
134565	انثى	الأردنية	الطب	دكتور في الطب	98	قصبة جرش	مكرمة جيش	خريج	متخرج	2013	2019
134370	انثى	الأردنية	الطب	دكتور في الطب	98.2	الجامعة	مكرمة جيش	خريج	متخرج	2013	2018
134505	ذكر	الأردنية	الطب	دكتور في الطب	98.8	قصبةاربد	مكرمة جيش	خريج	متخرج	2013	2018
134060	انثى	الأردنية	الطب	دكتور في الطب	98.2	قصبةعمان	مكرمة جيش	خريج	متخرج	2013	2018
134243	انثى	الأردنية	الطب	دكتور في الطب	98.7	الجامعة	مكرمة جيش	خريج	متخرج	2013	2018
134256	انثى	الأردنية	الطب	دكتور في الطب	98.7	الجامعة	مكرمة جيش	خريج	متخرج	2013	2018
132484	انثى	الأردنية	الطب	دكتور في الطب	98.2	قصبة عجلون	مكرمة جيش	خريج	متخرج	2013	2018
134254	انثى	الأردنية	الطب	دكتور في الطب	98.5	الجامعة	مكرمة جيش	خريج	متخرج	2013	2018
133937	انثى	الأردنية	الطب	دكتور في الطب	98.8	الجامعة	مكرمة جيش	خريج	متخرج	2013	2018
133811	انثى	الأردنية	الطب	دكتور في الطب	98.2	قصبة الزرقاء	مكرمة جيش	خريج	متخرج	2013	2019
134624	انثى	الأردنية	الطب	دكتور في الطب	98.8	الجامعة	مكرمة جيش	خريج	متخرج	2013	2019
136922	انثى	الأردنية	الطب	دكتور في الطب	99.2	ماركا	مكرمة جيش	خريج	متخرج	2013	2018
133984	انثى	الأردنية	الطب	دكتور في الطب	98.3	الجامعة	مكرمة جيش	خريج	متخرج	2013	2018
133876	انثى	الأردنية	الطب	دكتور في الطب	98.4	الجامعة	مكرمة جيش	خريج	متخرج	2013	2018
134425	انثى	الأردنية	الطب	دكتور في الطب	98.2	الجامعة	مكرمة جيش	خريج	متخرج	2013	2019
133885	انثى	الأردنية	الطب	دكتور في الطب	98.6	قصبةعمان	مكرمة جيش	خريج	متخرج	2013	2019
133941	ذكر	الأردنية	الطب	دكتور في الطب	98.9	الجامعة	مكرمة جيش	خريج	متخرج	2013	2018
134373	ذكر	الأردنية	الطب	دكتور في الطب	98.5	قصبة السلط	مكرمة جيش	خريج	متخرج	2013	2018
134232	ذكر	الأردنية	الطب	دكتور في الطب	98.8	الجامعة	مكرمة جيش	خريج	متخرج	2013	2018
134195	انثى	الأردنية	الطب	دكتور في الطب	98.1	قصبة العقبة	مكرمة جيش	خريج	متخرج	2013	2018
134569	انثى	الأردنية	الطب	دكتور في الطب	98.6	قصبة السلط	مكرمة جيش	خريج	متخرج	2013	2018
134057	انثى	الأردنية	الطب	دكتور في الطب	99	الجامعة	مكرمة جيش	خريج	متخرج	2013	2018
134847	انثى	الأردنية	الطب	دكتور في الطب	98.8	قصبة الطفيلة	مكرمة جيش	خريج	متخرج	2013	2018
134050	ذكر	الأردنية	الطب	دكتور في الطب	98.4	الجامعة	مكرمة جيش	خريج	متخرج	2013	2018
134420	ذكر	الأردنية	الطب	دكتور في الطب	98.3	الجامعة	مكرمة جيش	خريج	متخرج	2013	2018
134665	ذكر	الأردنية	الطب	دكتور في الطب	98.2	قصبةعمان	مكرمة جيش	خريج	متخرج	2013	2018
133933	ذكر	الأردنية	الطب	دكتور في الطب	98.8	الجامعة	مكرمة جيش	خريج	متخرج	2013	2018
133900	ذكر	الأردنية	الطب	دكتور في الطب	99	الجامعة	مكرمة جيش	خريج	متخرج	2013	2018
133961	ذكر	الأردنية	الطب	دكتور في الطب	98.4	قصبة عجلون	مكرمة جيش	خريج	متخرج	2013	2018
133844	انثى	الأردنية	الطب	دكتور في الطب	98.1	الجامعة	مكرمة جيش	خريج	متخرج	2013	2019
133958	ذكر	الأردنية	الطب	دكتور في الطب	98.5	الجامعة	مكرمة جيش	خريج	متخرج	2013	2018
133831	انثى	الأردنية	الطب	دكتور في الطب	98.7	قصبة الزرقاء	مكرمة جيش	خريج	متخرج	2013	2018
134782	انثى	الأردنية	الطب	دكتور في الطب	98.4	وادي السير	مكرمة جيش	خريج	متخرج	2013	2018
133838	انثى	الأردنية	الطب	دكتور في الطب	98.2	الجامعة	مكرمة جيش	خريج	متخرج	2013	2018
133848	ذكر	الأردنية	الطب	دكتور في الطب	98.4	الجامعة	مكرمة جيش	خريج	متخرج	2013	2018
133951	انثى	الأردنية	الطب	دكتور في الطب	99	قصبة السلط	مكرمة معلمين	خريج	متخرج	2013	2018
134366	ذكر	الأردنية	الطب	دكتور في الطب	98.6	قصبةاربد	مكرمة معلمين	خريج	متخرج	2013	2018
134321	انثى	الأردنية	الطب	دكتور في الطب	98.7	قصبة الطفيلة	مكرمة معلمين	خريج	متخرج	2013	2018
134405	ذكر	الأردنية	الطب	دكتور في الطب	99	الجامعة	مكرمة معلمين	خريج	متخرج	2013	2018
134538	انثى	الأردنية	الطب	دكتور في الطب	99.4	سحاب	مكرمة معلمين	خريج	متخرج	2013	2018
134022	انثى	الأردنية	الطب	دكتور في الطب	98.9	الجامعة	مكرمة معلمين	خريج	متخرج	2013	2018
133952	انثى	الأردنية	الطب	دكتور في الطب	99	الجامعة	مكرمة معلمين	خريج	متخرج	2013	2018
134088	انثى	الأردنية	الطب	دكتور في الطب	98.6	قصبةمادبا	مكرمة معلمين	خريج	متخرج	2013	2018
134333	انثى	الأردنية	الطب	دكتور في الطب	99.4	قصبة الطفيلة	مكرمة معلمين	خريج	متخرج	2013	2018
134312	انثى	الأردنية	الطب	دكتور في الطب	98.8	قصبةعمان	مكرمة معلمين	خريج	متخرج	2013	2018
134412	ذكر	الأردنية	الطب	دكتور في الطب	98.6	قصبة الزرقاء	مكرمة معلمين	خريج	متخرج	2013	2018
134551	انثى	الأردنية	الطب	دكتور في الطب	98.9	قصبة جرش	مكرمة معلمين	خريج	متخرج	2013	2019
134263	انثى	الأردنية	الطب	دكتور في الطب	99	الجامعة	مكرمة معلمين	خريج	متخرج	2013	2018
134245	انثى	الأردنية	الطب	دكتور في الطب	99.2	الجامعة	مكرمة معلمين	خريج	متخرج	2013	2018
134344	انثى	الأردنية	الطب	دكتور في الطب	99.1	الجامعة	مكرمة معلمين	خريج	متخرج	2013	2018
134802	انثى	الأردنية	الطب	دكتور في الطب	99.6	قصبةمادبا	مكرمة معلمين	خريج	متخرج	2013	2018
133963	ذكر	الأردنية	الطب	دكتور في الطب	98.9	الجامعة	مكرمة معلمين	خريج	متخرج	2013	2018
133930	انثى	الأردنية	الطب	دكتور في الطب	98.6	الجامعة	مكرمة معلمين	خريج	متخرج	2013	2018
133863	انثى	الأردنية	الطب	دكتور في الطب	98.8	قصبةمادبا	مكرمة معلمين	خريج	متخرج	2013	2018
134139	انثى	الأردنية	الطب	دكتور في الطب	99.3	قصبة الزرقاء	مكرمة معلمين	خريج	متخرج	2013	2018
134855	انثى	الأردنية	الطب	دكتور في الطب	99.9	الإماراتية	مكرمة معلمين	خريج	متخرج	2013	2018
133944	انثى	الأردنية	الطب	دكتور في الطب	98.6	الجامعة	مكرمة معلمين	خريج	متخرج	2013	2018
134568	ذكر	الأردنية	الطب	دكتور في الطب	98.8	الجامعة	مكرمة معلمين	خريج	متخرج	2013	2018
134545	ذكر	الأردنية	الهندسة	الهندسة الكهربائية	98.8	قصبة العقبة	مكرمة معلمين	خريج	متخرج	2013	2018
133870	ذكر	الأردنية	الطب	دكتور في الطب	98.6	قصبة جرش	مكرمة معلمين	خريج	متخرج	2013	2018
133841	ذكر	الأردنية	الطب	دكتور في الطب	99.1	الجامعة	مكرمة معلمين	خريج	متخرج	2013	2018
134382	ذكر	الأردنية	الطب	دكتور في الطب	98.6	عين الباشا	مكرمة معلمين	خريج	متخرج	2013	2018
133821	ذكر	الأردنية	الطب	دكتور في الطب	98.8	قصبةعمان	مكرمة معلمين	خريج	متخرج	2013	2018
134014	ذكر	الأردنية	الهندسة	الهندسة الميكانيكية	100	السعودية	مكرمة معلمين	خريج	متخرج	2013	2020
134578	انثى	الأردنية	الطب	دكتور في الطب	98.7	قصبة المفرق	مكرمة معلمين	خريج	متخرج	2013	2018

## Sheet: Group A (2012 Entre Data)
الرقم	الجنس	جنسية الطالب	الكلية	التخصص	معدل الثانوية	بلد الثانوية	نوع القبول	حالة الطالب	وضع الطالب	سنة القبول	سنة التخرج/التتريك
110016	ذكر	الأردنية	الطب	دكتور في الطب	99.1	الجامعة	تنافس	خريج	متخرج	2012	2016
115256	انثى	السورية	الطب	دكتور في الطب	98.6	قصبةعمان	تبادل ثقافي	خريج	متخرج	2012	2016
120001	ذكر	الأردنية	الطب	دكتور في الطب	97.5	قصبة جرش	مكرمة معلمين	خريج	متخرج	2012	2017
120002	ذكر	الأردنية	الطب	دكتور في الطب	99.2	الجامعة	تنافس	خريج	متخرج	2012	2017
120003	ذكر	الأردنية	الطب	دكتور في الطب	97.8	قصبة السلط	مكرمة جيش	خريج	متخرج	2012	2017
120004	ذكر	الأردنية	الطب	دكتور في الطب	98.1	قصبةعمان	مكرمة جيش	خريج	متخرج	2012	2017
120005	انثى	الأردنية	الطب	دكتور في الطب	99.4	الجامعة	تنافس	خريج	متخرج	2012	2017
120006	ذكر	الأردنية	الطب	دكتور في الطب	99	قصبة السلط	تنافس	خريج	متخرج	2012	2017
120007	انثى	الأردنية	طب الأسنان	دكتور في طب الأسنان	96.6	البتراء	مكرمة معلمين	خريج	متخرج	2012	2017
120008	انثى	الأردنية	الطب	دكتور في الطب	98.9	قصبة الزرقاء	تنافس	خريج	متخرج	2012	2017
120009	انثى	الأردنية	الطب	دكتور في الطب	99.1	قصبةعمان	تنافس	خريج	متخرج	2012	2017
120010	انثى	الأردنية	الطب	دكتور في الطب	98.3	قصبة عجلون	مكرمة جيش	خريج	متخرج	2012	2017
120011	انثى	الأردنية	الطب	دكتور في الطب	99.2	ماركا	مكرمة جيش	خريج	متخرج	2012	2017
120012	انثى	الأردنية	الطب	دكتور في الطب	98.3	قصبة الزرقاء	مكرمة معلمين	خريج	متخرج	2012	2017
120013	انثى	الأردنية	الطب	دكتور في الطب	98.5	الجامعة	مكرمة معلمين	خريج	متخرج	2012	2017
120014	انثى	الأردنية	الصيدلة	دكتور في الصيدلة	100	السعودية	تنافس	خريج	متخرج	2012	2017
120015	انثى	الأردنية	الطب	دكتور في الطب	97.7	قصبة الطفيلة	مكرمة معلمين	خريج	متخرج	2012	2017
120016	انثى	الأردنية	الطب	دكتور في الطب	98.5	الجامعة	تنافس	خريج	متخرج	2012	2017
120017	ذكر	الأردنية	الطب	دكتور في الطب	98.4	قصبةعمان	تنافس	خريج	متخرج	2012	2017
120018	انثى	الأردنية	الطب	دكتور في الطب	98.8	الجامعة	تنافس	خريج	متخرج	2012	2017
120019	ذكر	الأردنية	الطب	دكتور في الطب	98.2	قصبة السلط	مكرمة جيش	خريج	متخرج	2012	2017
120021	انثى	الأردنية	الطب	دكتور في الطب	98.4	قصبة الزرقاء	مكرمة معلمين	خريج	متخرج	2012	2017
120023	انثى	الأردنية	الطب	دكتور في الطب	98.8	الجامعة	تنافس	خريج	متخرج	2012	2017
120024	ذكر	الأردنية	الطب	دكتور في الطب	98.6	قصبة الزرقاء	تنافس	خريج	متخرج	2012	2016
120025	ذكر	الأردنية	الطب	دكتور في الطب	97.8	وادي السير	مكرمة جيش	خريج	متخرج	2012	2017
120026	ذكر	الأردنية	الطب	دكتور في الطب	100	السعودية	تنافس	خريج	متخرج	2012	2017
120027	ذكر	الأردنية	الطب	دكتور في الطب	98.4	الجامعة	تنافس	خريج	متخرج	2012	2017
120028	انثى	الأردنية	الطب	دكتور في الطب	99.3	قصبة العقبة	تنافس	خريج	متخرج	2012	2017
120029	انثى	الأردنية	الطب	دكتور في الطب	98.7	الجامعة	مكرمة معلمين	خريج	متخرج	2012	2017
120030	انثى	الأردنية	الطب	دكتور في الطب	99.2	القويسمة	مكرمة معلمين	خريج	متخرج	2012	2018
120031	ذكر	الأردنية	الطب	دكتور في الطب	98.8	قصبةمادبا	تنافس	خريج	متخرج	2012	2017
120032	انثى	الأردنية	الطب	دكتور في الطب	99.3	الجامعة	تنافس	خريج	متخرج	2012	2017
120033	انثى	الأردنية	الطب	دكتور في الطب	98.6	عين الباشا	تنافس	خريج	متخرج	2012	2017
120034	ذكر	الأردنية	الطب	دكتور في الطب	98.5	الجامعة	تنافس	خريج	متخرج	2012	2017
120035	انثى	الأردنية	الطب	دكتور في الطب	98.2	قصبة الزرقاء	مكرمة جيش	خريج	متخرج	2012	2017
120036	انثى	الأردنية	الطب	دكتور في الطب	99.9	الإماراتية	مكرمة معلمين	خريج	متخرج	2012	2017
120037	انثى	الأردنية	الطب	دكتور في الطب	98	الجامعة	مكرمة جيش	خريج	متخرج	2012	2017
120038	انثى	الأردنية	الهندسة والتكنولوجيا	الهندسة المدنية	100	السعودية	تنافس	تارك	غير مسجل	2012	2013
120039	انثى	الأردنية	الطب	دكتور في الطب	96.9	قصبة الطفيلة	مكرمة جيش	خريج	متخرج	2012	2017
120040	انثى	الأردنية	الطب	دكتور في الطب	98.6	قصبة السلط	تنافس	خريج	متخرج	2012	2017
120041	انثى	الأردنية	الطب	دكتور في الطب	98.2	قصبة الزرقاء	مكرمة جيش	خريج	متخرج	2012	2017
120042	انثى	الأردنية	الطب	دكتور في الطب	98.6	الجامعة	تنافس	خريج	متخرج	2012	2018
120043	ذكر	الأردنية	الطب	دكتور في الطب	98.7	الجامعة	تنافس	خريج	متخرج	2012	2017
120044	ذكر	الأردنية	الطب	دكتور في الطب	98.3	قصبة الزرقاء	مكرمة جيش	خريج	متخرج	2012	2017
120045	انثى	الأردنية	الطب	دكتور في الطب	97.2	الرصيفة	مكرمة جيش	خريج	متخرج	2012	2017
120046	ذكر	الأردنية	الطب	دكتور في الطب	98.2	الجامعة	مكرمة جيش	خريج	متخرج	2012	2017
120047	ذكر	الأردنية	الطب	دكتور في الطب	98.7	الجامعة	تنافس	خريج	متخرج	2012	2017
120048	ذكر	الأردنية	الطب	دكتور في الطب	98.6	الجامعة	مكرمة جيش	خريج	متخرج	2012	2017
120050	ذكر	الأردنية	الطب	دكتور في الطب	98.6	قصبة الزرقاء	تنافس	خريج	متخرج	2012	2019
120051	ذكر	الأردنية	الطب	دكتور في الطب	97.7	قصبة المفرق	أوائل ألوية/محافظات	خريج	متخرج	2012	2017
120052	ذكر	الأردنية	الطب	دكتور في الطب	98.4	قصبة الزرقاء	تنافس	خريج	متخرج	2012	2017
120053	ذكر	الأردنية	الطب	دكتور في الطب	98.5	الجامعة	تنافس	خريج	متخرج	2012	2016
120054	انثى	الأردنية	الطب	دكتور في الطب	97.1	قصبة الكرك	مكرمة جيش	خريج	متخرج	2012	2019
120055	انثى	الأردنية	الطب	دكتور في الطب	98.6	وادي السير	تنافس	خريج	متخرج	2012	2017
120056	انثى	الأردنية	الطب	دكتور في الطب	98.4	الجامعة	مكرمة معلمين	خريج	متخرج	2012	2017
120057	انثى	الأردنية	الطب	دكتور في الطب	98.5	الجامعة	مكرمة معلمين	خريج	متخرج	2012	2017
120058	انثى	الأردنية	الطب	دكتور في الطب	98.8	قصبة السلط	تنافس	خريج	متخرج	2012	2017
120059	انثى	الأردنية	الطب	دكتور في الطب	98.5	وادي السير	تنافس	خريج	متخرج	2012	2017
120060	انثى	الأردنية	الطب	دكتور في الطب	98.8	الجامعة	تنافس	خريج	متخرج	2012	2017
120062	انثى	الأردنية	الطب	دكتور في الطب	98.9	الجامعة	مكرمة جيش	خريج	متخرج	2012	2017
120063	ذكر	الأردنية	الطب	دكتور في الطب	96	قصبةعمان	أبناء الشهداء	تارك	غير مسجل	2012	2013
120064	انثى	الأردنية	الطب	دكتور في الطب	97.8	الجامعة	مكرمة جيش	خريج	متخرج	2012	2017
120065	انثى	الأردنية	الطب	دكتور في الطب	98.4	الجامعة	تنافس	خريج	متخرج	2012	2017
120066	انثى	الأردنية	الطب	دكتور في الطب	98.1	الجامعة	مكرمة جيش	خريج	متخرج	2012	2019
120067	ذكر	الأردنية	الطب	دكتور في الطب	98.6	الجامعة	مكرمة معلمين	خريج	متخرج	2012	2017
120068	ذكر	الأردنية	الطب	دكتور في الطب	99	الجامعة	تنافس	خريج	متخرج	2012	2017
120069	ذكر	الأردنية	الطب	دكتور في الطب	98.7	الجامعة	تنافس	خريج	متخرج	2012	2017
120070	ذكر	الأردنية	الطب	دكتور في الطب	99	الجامعة	تنافس	خريج	متخرج	2012	2017
120071	ذكر	الأردنية	الطب	دكتور في الطب	97.8	قصبة السلط	مكرمة جيش	تارك	مفصول أكاديميا	2012	2016
120072	انثى	الأردنية	الطب	دكتور في الطب	99	الجامعة	تنافس	خريج	متخرج	2012	2017
120073	انثى	الأردنية	الطب	دكتور في الطب	98	الجامعة	مكرمة جيش	خريج	متخرج	2012	2017
120074	ذكر	الأردنية	الطب	دكتور في الطب	98.8	عين الباشا	مكرمة معلمين	خريج	متخرج	2012	2017
120075	انثى	الأردنية	الطب	دكتور في الطب	98.7	الجامعة	تنافس	خريج	متخرج	2012	2017
120076	ذكر	الأردنية	الطب	دكتور في الطب	98.4	قصبة الزرقاء	تنافس	تارك	غير مسجل	2012	2017
120077	انثى	الأردنية	الطب	دكتور في الطب	98.4	الجامعة	تنافس	خريج	متخرج	2012	2017
120078	انثى	الأردنية	الطب	دكتور في الطب	96.2	البتراء	مكرمة جيش	خريج	متخرج	2012	2017
120079	انثى	الأردنية	الطب	دكتور في الطب	98.8	الجامعة	تنافس	خريج	متخرج	2012	2017
120080	انثى	الأردنية	الطب	دكتور في الطب	98.5	وادي السير	تنافس	خريج	متخرج	2012	2017
120081	انثى	الأردنية	الطب	دكتور في الطب	98.8	قصبة السلط	تنافس	خريج	متخرج	2012	2017
120083	انثى	الأردنية	الطب	دكتور في الطب	99	قصبة عجلون	مكرمة جيش	خريج	متخرج	2012	2017
120085	ذكر	الأردنية	الطب	دكتور في الطب	98.4	الجامعة	تنافس	خريج	متخرج	2012	2017
120119	ذكر	الأردنية	الطب	دكتور في الطب	97.6	قصبةعمان	أبناء اعضاء هيئة التدريس	خريج	متخرج	2012	2017
120132	انثى	الأردنية	الطب	دكتور في الطب	97.8	قصبةعمان	البرنامج الموازي	خريج	متخرج	2012	2017
120151	انثى	الأردنية	الطب	دكتور في الطب	97	الجامعة	البرنامج الموازي	خريج	متخرج	2012	2017
120197	انثى	الأردنية	الطب	دكتور في الطب	96.7	الجامعة	أبناء اعضاء هيئة التدريس	خريج	متخرج	2012	2017
120230	انثى	الأردنية	الطب	دكتور في الطب	96.1	الجامعة	البرنامج الموازي	خريج	متخرج	2012	2017
120253	انثى	الأردنية	الطب	دكتور في الطب	97.3	الجامعة	البرنامج الموازي	خريج	متخرج	2012	2017
120266	ذكر	الأردنية	الطب	دكتور في الطب	97.4	الجامعة	أبناء اعضاء هيئة التدريس	تارك	مفصول أكاديميا	2012	2017
120383	ذكر	الأردنية	الطب	دكتور في الطب	95.3	وادي السير	البرنامج الموازي	خريج	متخرج	2012	2017
120705	انثى	الأردنية	الطب	دكتور في الطب	94.7	الجامعة	البرنامج الموازي	خريج	متخرج	2012	2018
122194	ذكر	الأردنية	طب الأسنان	دكتور في طب الأسنان	94.3	الجامعة	البرنامج الموازي	منتظم	منتظم	2012
124273	ذكر	العراقية	طب الأسنان	دكتور في طب الأسنان	97.33	الكويتية	البرنامج الدولي	تارك	غير مسجل	2012	2016
124278	انثى	العراقية	الطب	دكتور في الطب	96.8	قصبةعمان	البرنامج الدولي	خريج	متخرج	2012	2017
124291	ذكر	العراقية	الطب	دكتور في الطب	96.1	البريطانية	البرنامج الدولي	خريج	متخرج	2012	2017
124315	انثى	الأمريكية	الطب	دكتور في الطب	97.1	الكويتية	البرنامج الدولي	خريج	متخرج	2012	2017
124343	انثى	الأردنية	الطب	دكتور في الطب	97.6	البريطانية	البرنامج الموازي	خريج	متخرج	2012	2017
124347	انثى	الكندية	الطب	دكتور في الطب	91.8	الكندية	البرنامج الدولي	خريج	متخرج	2012	2017
124370	ذكر	الأمريكية	الطب	دكتور في الطب	97.59	السورية	البرنامج الدولي	خريج	متخرج	2012	2018
124376	انثى	اللبنانية	الطب	دكتور في الطب	99.4	قصبةعمان	البرنامج الموازي	خريج	متخرج	2012	2017
124399	انثى	الأردنية	الطب	دكتور في الطب	97.6	البريطانية	البرنامج الموازي	خريج	متخرج	2012	2017
124452	انثى	الأمريكية	الطب	دكتور في الطب	99.14	الكويتية	البرنامج الدولي	خريج	متخرج	2012	2017
124464	ذكر	الفلسطينية	الطب	دكتور في الطب	100	السعودية	البرنامج الدولي	خريج	متخرج	2012	2017
124475	انثى	الأمريكية	الطب	دكتور في الطب	93.7	السويسرية	البرنامج الدولي	خريج	متخرج	2012	2017
124526	انثى	السويدية	الطب	دكتور في الطب	98	قصبةعمان	البرنامج الدولي	خريج	متخرج	2012	2017
124543	انثى	العراقية	الطب	دكتور في الطب	99	الجامعة	البرنامج الدولي	خريج	متخرج	2012	2017
124546	ذكر	العراقية	الطب	دكتور في الطب	98.3	قصبةعمان	البرنامج الدولي	خريج	متخرج	2012	2017
124550	انثى	العراقية	الطب	دكتور في الطب	93.9	الأمريكية	البرنامج الدولي	خريج	متخرج	2012	2017
124552	ذكر	العراقية	الطب	دكتور في الطب	96	قصبةعمان	البرنامج الدولي	خريج	متخرج	2012	2017
124564	ذكر	الإسرائيلية	الطب	دكتور في الطب	98.1	الإسرائيلية	البرنامج الدولي	خريج	متخرج	2012	2017
124566	انثى	العراقية	الطب	دكتور في الطب	98.1	قصبةعمان	البرنامج الدولي	خريج	متخرج	2012	2017
124611	ذكر	السورية	الطب	دكتور في الطب	97.6	البريطانية	البرنامج الدولي	خريج	متخرج	2012	2017
124614	انثى	العراقية	الطب	دكتور في الطب	98.5	الإماراتية	البرنامج الدولي	تارك	غير مسجل	2012	2013
124683	ذكر	الفلسطينية	الطب	دكتور في الطب	100	السعودية	البرنامج الموازي	خريج	متخرج	2012	2019
124729	ذكر	الأردنية	الطب	دكتور في الطب	99.56	الكويتية	البرنامج الموازي	خريج	متخرج	2012	2017
124765	ذكر	العراقية	الطب	دكتور في الطب	95	السويسرية	البرنامج الدولي	خريج	متخرج	2012	2018
124805	انثى	الأردنية	الطب	دكتور في الطب	99.5	الإماراتية	البرنامج الموازي	خريج	متخرج	2012	2017
124817	ذكر	الأردنية	الطب	دكتور في الطب	97.79	الليبية	البرنامج الموازي	خريج	متخرج	2012	2017
124839	ذكر	الأردنية	الطب	دكتور في الطب	85.64	الليبية	العائدين من دول اخرى	خريج	متخرج	2012	2019
124866	ذكر	الأردنية	الصيدلة	الصيدلة	98.1	قصبةعمان	تنافس	خريج	متخرج	2018	2020
124885	انثى	الأردنية	الطب	دكتور في الطب	97.4	الجامعة	البرنامج الموازي	خريج	متخرج	2012	2017
124941	ذكر	الأردنية	الطب	دكتور في الطب	98.1	الجامعة	البرنامج الموازي	خريج	متخرج	2012	2017
124955	انثى	الكويتية	الطب	دكتور في الطب	93.43	الكويتية	دولي / اتفاقيات	خريج	متخرج	2012	2019
124957	انثى	الكويتية	الطب	دكتور في الطب	97.15	الكويتية	دولي / اتفاقيات	تارك	غير مسجل	2012	2012
124960	انثى	الكويتية	الطب	دكتور في الطب	93.89	الكويتية	دولي / اتفاقيات	خريج	متخرج	2012	2018
124968	ذكر	الأردنية	الطب	دكتور في الطب	98.5	الأمريكية	تنافس	خريج	متخرج	2012	2017
124973	انثى	الأردنية	الطب	دكتور في الطب	98	الجامعة	تنافس	خريج	متخرج	2017	2019
124975	ذكر	الفلسطينية	الطب	دكتور في الطب	100	السعودية	البرنامج الدولي	خريج	متخرج	2012	2017
124977	انثى	الأردنية	الطب	دكتور في الطب	98.4	الجامعة	تنافس	خريج	متخرج	2016	2017
125021	انثى	الأردنية	الطب	دكتور في الطب	96.3	الأمريكية	البرنامج الموازي	تارك	غير مسجل	2012	2020
125039	انثى	المغربية	الطب	دكتور في الطب	99.33	السعودية	تبادل ثقافي	تارك	غير مسجل	2012	2013
125040	انثى	الأردنية	الطب	دكتور في الطب	97.3	الجامعة	البرنامج الموازي	خريج	متخرج	2012	2017
125076	انثى	الأردنية	الطب	دكتور في الطب	98.1	الأغوار الجنوبية	تنافس	خريج	متخرج	2015	2017
125105	ذكر	الكويتية	الطب	دكتور في الطب	95.45	الكويتية	دولي / اتفاقيات	تارك	غير مسجل	2012	2012
125124	ذكر	الأردنية	الطب	دكتور في الطب	98	البريطانية	تنافس	خريج	متخرج	2012	2017
125186	انثى	الأردنية	الطب	دكتور في الطب	97.6	البريطانية	أبناء اعضاء هيئة التدريس	خريج	متخرج	2012	2017
125227	انثى	الأردنية	الطب	دكتور في الطب	99	الإماراتية	البرنامج الموازي	خريج	متخرج	2012	2017
125248	ذكر	الكويتية	الطب	دكتور في الطب	94.06	الكويتية	دولي / اتفاقيات	خريج	متخرج	2012	2017
125295	ذكر	السورية	الطب	دكتور في الطب	98.6	القطرية	البرنامج الدولي	خريج	متخرج	2012	2016
125299	انثى	الكويتية	الطب	دكتور في الطب	95.53	الكويتية	دولي / اتفاقيات	تارك	مفصول مؤقت	2012	2017
125300	ذكر	الكويتية	الطب	دكتور في الطب	93.68	الكويتية	دولي / اتفاقيات	تارك	غير مسجل	2012	2014
125301	انثى	الكويتية	الطب	دكتور في الطب	93.92	الكويتية	دولي / اتفاقيات	تارك	غير مسجل	2012	2013
125311	انثى	الأردنية	الطب	دكتور في الطب	97.9	قصبةعمان	البرنامج الموازي	خريج	متخرج	2012	2017
125321	ذكر	الأردنية	الطب	دكتور في الطب	97.9	الجامعة	البرنامج الموازي	خريج	متخرج	2012	2017
125407	انثى	الأردنية	الطب	دكتور في الطب	96.9	البريطانية	مقاعد مجالس تعليم عالي	خريج	متخرج	2012	2017
125412	انثى	الأردنية	الطب	دكتور في الطب	95.9	الجامعة	البرنامج الموازي	خريج	متخرج	2012	2019
125512	انثى	الأردنية	الطب	دكتور في الطب	99.78	السعودية	أبناء الدبلوماسيين	خريج	متخرج	2012	2018
125535	انثى	الأردنية	الطب	دكتور في الطب	93.7	وادي السير	أبناء مدرسين/ جامعات أخرى	خريج	متخرج	2012	2018
125550	انثى	الأردنية	الطب	دكتور في الطب	100	السعودية	البرنامج الموازي	خريج	متخرج	2012	2017
125765	انثى	الأردنية	الطب	دكتور في الطب	97.9	الجامعة	البرنامج الموازي	خريج	متخرج	2012	2017
125775	انثى	الأردنية	الطب	دكتور في الطب	98	القطرية	أبناء الدبلوماسيين	خريج	متخرج	2012	2018
125852	انثى	البحرينية	الطب	دكتور في الطب	94.2	البحرينية	دولي / اتفاقيات	خريج	متخرج	2012	2017
125853	ذكر	البحرينية	الطب	دكتور في الطب	92.5	البحرينية	دولي / اتفاقيات	تارك	غير مسجل	2012	2013
125854	ذكر	البحرينية	الطب	دكتور في الطب	95.5	البحرينية	دولي / اتفاقيات	خريج	متخرج	2012	2018
125855	انثى	البحرينية	الطب	دكتور في الطب	94.9	البحرينية	دولي / اتفاقيات	خريج	متخرج	2012	2017
125856	انثى	البحرينية	الطب	دكتور في الطب	94.2	البحرينية	دولي / اتفاقيات	خريج	متخرج	2012	2017
125902	انثى	التونسية	الطب	دكتور في الطب	91.6	قصبةعمان	تبادل ثقافي	خريج	متخرج	2012	2017
125927	ذكر	الكويتية	الطب	دكتور في الطب	90.64	الكويتية	دولي / اتفاقيات	تارك	غير مسجل	2012	2013
125995	انثى	الكويتية	الطب	دكتور في الطب	91.03	الكويتية	دولي / اتفاقيات	تارك	غير مسجل	2012	2014
125999	انثى	السعودية	الطب	دكتور في الطب	91	الأمريكية	دولي / اتفاقيات	تارك	مفصول مؤقت	2012	2016
126106	ذكر	الأردنية	الطب	دكتور في الطب	93.6	الجامعة	البرنامج الموازي	خريج	متخرج	2012	2017
126172	انثى	الأردنية	الطب	دكتور في الطب	100	السعودية	أبناء عاملين في الجامعة	خريج	متخرج	2012	2017
126225	انثى	الأردنية	الطب	دكتور في الطب	97	الجامعة	البرنامج الموازي	تارك	غير مسجل	2012	2013
126319	انثى	التشيكية	الطب	دكتور في الطب	98.5	قصبةعمان	البرنامج الموازي	خريج	متخرج	2012	2017
126364	انثى	الأردنية	الطب	دكتور في الطب	98.1	الجامعة	أبناء مدرسين/ جامعات أخرى	خريج	متخرج	2012	2017
126455	انثى	الإسرائيلية	الطب	دكتور في الطب	99.8	الإسرائيلية	تبادل ثقافي	تارك	غير مسجل	2012	2012
126485	انثى	البحرينية	الطب	دكتور في الطب	97	البحرينية	دولي / اتفاقيات	خريج	متخرج	2012	2017
126486	انثى	الفلسطينية	الطب	دكتور في الطب	99.6	الفلسطينية	تبادل ثقافي	خريج	متخرج	2012	2017
126496	ذكر	الفلسطينية	الطب	دكتور في الطب	96.5	البريطانية	البرنامج الدولي	خريج	متخرج	2012	2017
126533	انثى	اليمنية	الطب	دكتور في الطب	98.37	اليمنية	تبادل ثقافي	خريج	متخرج	2012	2018
126538	ذكر	الأردنية	الطب	دكتور في الطب	95.6	الجامعة	مقاعد مجالس تعليم عالي	خريج	متخرج	2012	2017
126577	انثى	الأردنية	الطب	دكتور في الطب	97.3	البريطانية	البرنامج الدولي	خريج	متخرج	2012	2016
126580	ذكر	العراقية	الطب	دكتور في الطب	93	الليبية	البرنامج الدولي	تارك	مفصول أكاديميا	2012	2017
126581	انثى	الكويتية	الطب	دكتور في الطب	96.24	الكويتية	دولي / اتفاقيات	تارك	غير مسجل	2012	2014
126605	ذكر	الأردنية	الطب	دكتور في الطب	96.9	البريطانية	البرنامج الدولي	خريج	متخرج	2012	2017
126606	ذكر	الأردنية	الطب	دكتور في الطب	96.15	السورية	البرنامج الموازي	خريج	متخرج	2013	2015
126627	ذكر	الكويتية	الطب	دكتور في الطب	89.71	الكويتية	دولي / اتفاقيات	خريج	متخرج	2012	2017
126642	ذكر	الكويتية	الطب	دكتور في الطب	98.61	السعودية	دولي / اتفاقيات	خريج	متخرج	2012	2019
126644	ذكر	الأردنية	الطب	دكتور في الطب	93.9	الجامعة	مقاعد مجالس تعليم عالي	خريج	متخرج	2012	2018
126656	انثى	البريطانية	الطب	دكتور في الطب	97.3	قصبةعمان	البرنامج الدولي	خريج	متخرج	2012	2017
126665	انثى	الأردنية	الطب	دكتور في الطب	97.7	قصبةمادبا	البرنامج الموازي	خريج	متخرج	2012	2017
126697	ذكر	الأردنية	الطب	دكتور في الطب	97.7	قصبة السلط	البرنامج الموازي	خريج	متخرج	2012	2017
126737	انثى	الأردنية	الطب	دكتور في الطب	97.6	الجامعة	البرنامج الموازي	خريج	متخرج	2012	2017
126765	انثى	الفلسطينية	الطب	دكتور في الطب	97.9	قصبةعمان	البرنامج الموازي	خريج	متخرج	2012	2017
126841	انثى	الأردنية	الطب	دكتور في الطب	99	الإماراتية	البرنامج الموازي	خريج	متخرج	2012	2020
126861	ذكر	الأردنية	الطب	دكتور في الطب	97.6	الجامعة	البرنامج الموازي	خريج	متخرج	2012	2017
126940	ذكر	الأردنية	الطب	دكتور في الطب	97.6	الجامعة	البرنامج الموازي	خريج	متخرج	2012	2017
126987	ذكر	العراقية	الطب	دكتور في الطب	91.14	العراقية	البرنامج الدولي	تارك	غير مسجل	2012	2014
127012	ذكر	الكويتية	الطب	دكتور في الطب	90.81	الكويتية	دولي / اتفاقيات	خريج	متخرج	2012	2019
127151	انثى	الفلسطينية	الطب	دكتور في الطب	96.1	الفلسطينية	البرنامج الدولي	خريج	متخرج	2012	2018
127199	ذكر	الأردنية	الطب	دكتور في الطب	91	الجامعة	البرنامج الموازي	خريج	متخرج	2012	2017
127230	انثى	البحرينية	الطب	دكتور في الطب	90.6	البحرينية	دولي / اتفاقيات	تارك	مفصول مؤقت	2012	2017
127253	ذكر	الأردنية	الطب	دكتور في الطب	97.5	قصبةمادبا	البرنامج الموازي	خريج	متخرج	2012	2017
127265	انثى	الأردنية	الطب	دكتور في الطب	97.5	الجامعة	البرنامج الموازي	خريج	متخرج	2012	2017
127308	انثى	الأردنية	الطب	دكتور في الطب	97.5	قصبة الزرقاء	البرنامج الموازي	خريج	متخرج	2012	2017
127330	ذكر	السورية	الطب	دكتور في الطب	96.9	السورية	البرنامج الدولي	خريج	متخرج	2012	2017
127341	ذكر	الأردنية	الطب	دكتور في الطب	98	البريطانية	تنافس	خريج	متخرج	2012	2017
127352	ذكر	الأردنية	الطب	دكتور في الطب	97.5	قصبةعمان	البرنامج الموازي	خريج	متخرج	2012	2017
127411	ذكر	الأردنية	الطب	دكتور في الطب	97.4	الجامعة	أبناء اعضاء هيئة التدريس	خريج	متخرج	2012	2017
127448	انثى	العراقية	الطب	دكتور في الطب	97.71	العراقية	البرنامج الدولي	تارك	غير مسجل	2012	2015
127458	ذكر	الأردنية	الصيدلة	الصيدلة	100	السعودية	تنافس	تارك	غير مسجل	2012	2015
127479	ذكر	الأردنية	الطب	دكتور في الطب	95.7	قصبة الكرك	ابناء عاملين/تعليم عالي	خريج	متخرج	2012	2019
127483	ذكر	الأردنية	الطب	دكتور في الطب	97.2	الجامعة	أبناء اعضاء هيئة التدريس	خريج	متخرج	2012	2017
127518	ذكر	السعودية	الطب	دكتور في الطب	93.85	السعودية	دولي / اتفاقيات	تارك	غير مسجل	2012	2013
127519	انثى	السعودية	الطب	دكتور في الطب	92.95	السعودية	دولي / اتفاقيات	تارك	غير مسجل	2012	2015
127520	انثى	السعودية	الطب	دكتور في الطب	98	السعودية	دولي / اتفاقيات	تارك	غير مسجل	2012	2013
127521	انثى	السعودية	علوم التأهيل	العلاج الطبيعي	92.65	السعودية	دولي / اتفاقيات	تارك	غير مسجل	2012	2015
127522	انثى	السعودية	الطب	دكتور في الطب	99.97	السعودية	دولي / اتفاقيات	خريج	متخرج	2012	2019
127523	انثى	السعودية	الطب	دكتور في الطب	94.3	قصبةعمان	دولي / اتفاقيات	خريج	متخرج	2012	2017
127525	ذكر	السعودية	الطب	دكتور في الطب	96.13	السعودية	دولي / اتفاقيات	تارك	غير مسجل	2012	2013
127526	انثى	السعودية	الطب	دكتور في الطب	95.99	السعودية	دولي / اتفاقيات	تارك	غير مسجل	2012	2014
127528	ذكر	السعودية	الطب	دكتور في الطب	99.14	السعودية	دولي / اتفاقيات	تارك	غير مسجل	2012	2013
127529	ذكر	السعودية	الطب	دكتور في الطب	95.91	السعودية	دولي / اتفاقيات	تارك	غير مسجل	2012	2013
127530	ذكر	السعودية	الطب	دكتور في الطب	97.13	السعودية	دولي / اتفاقيات	تارك	غير مسجل	2012	2013
127531	انثى	السعودية	الصيدلة	الصيدلة	88.57	السعودية	دولي / اتفاقيات	تارك	منسحب من الجامعه	2012	2017
127533	ذكر	السعودية	الطب	دكتور في الطب	92.06	السعودية	دولي / اتفاقيات	تارك	غير مسجل	2012	2013
127534	ذكر	السعودية	الطب	دكتور في الطب	91.03	السعودية	دولي / اتفاقيات	تارك	غير مسجل	2012	2013
127535	انثى	السعودية	الطب	دكتور في الطب	99.43	السعودية	دولي / اتفاقيات	تارك	غير مسجل	2012	2016
127536	انثى	السعودية	الحقوق	القانون	90.97	السعودية	دولي / اتفاقيات	خريج	متخرج	2012	2017
127537	ذكر	السعودية	الطب	دكتور في الطب	99.04	السعودية	دولي / اتفاقيات	تارك	غير مسجل	2012	2013
127540	انثى	الأردنية	الهندسة	الهندسة المدنية	97.3	قصبةعمان	أبناء اعضاء هيئة التدريس	خريج	متخرج	2012	2018
127543	انثى	الأردنية	الطب	دكتور في الطب	98.3	الجامعة	أبناء اعضاء هيئة التدريس	خريج	متخرج	2012	2019
127544	ذكر	الأردنية	الطب	دكتور في الطب	98	القويسمة	أبناء اعضاء هيئة التدريس	خريج	متخرج	2012	2017
127548	انثى	الأردنية	الطب	دكتور في الطب	97.1	الجامعة	أبناء عاملين في الجامعة	خريج	متخرج	2012	2018
127561	انثى	الأردنية	الطب	دكتور في الطب	96.7	الجامعة	أبناء عاملين في الجامعة	خريج	متخرج	2012	2017
127563	ذكر	الأردنية	الطب	دكتور في الطب	96.8	الجامعة	أبناء اعضاء هيئة التدريس	خريج	متخرج	2012	2017
127573	ذكر	الأردنية	الطب	دكتور في الطب	93.8	الجامعة	البرنامج الموازي	خريج	متخرج	2012	2017
127582	انثى	الأردنية	الطب	دكتور في الطب	97.7	الجامعة	أبناء عاملين في الجامعة	خريج	متخرج	2012	2017
127595	ذكر	الأردنية	الطب	دكتور في الطب	96.9	البريطانية	أبناء عاملين في الجامعة	خريج	متخرج	2012	2017
127598	ذكر	السعودية	الطب	دكتور في الطب	99.41	السعودية	دولي / اتفاقيات	تارك	غير مسجل	2012	2013
127601	ذكر	الأردنية	الحقوق	القانون	93.9	قصبةعمان	مقاعد مجالس تعليم عالي	خريج	متخرج	2012	2018
127614	ذكر	الأردنية	الطب	دكتور في الطب	93.4	قصبةاربد	البرنامج الموازي	خريج	متخرج	2012	2018
127643	انثى	الأردنية	الطب	دكتور في الطب	96.7	قصبة السلط	أبناء عاملين في الجامعة	خريج	متخرج	2012	2017
127658	انثى	السعودية	الطب	دكتور في الطب	98.77	السعودية	دولي / اتفاقيات	تارك	غير مسجل	2012	2013
127662	انثى	الأردنية	الطب	دكتور في الطب	95.1	البريطانية	أبناء اعضاء هيئة التدريس	خريج	متخرج	2012	2019
127668	ذكر	الأردنية	الطب	دكتور في الطب	94.3	البريطانية	البرنامج الموازي	خريج	متخرج	2012	2017
127672	ذكر	الفلسطينية	الطب	دكتور في الطب	94.5	الفلسطينية	البرنامج الدولي	خريج	متخرج	2012	2017
127683	انثى	الأردنية	الطب	دكتور في الطب	97.5	الجامعة	أبناء عاملين في الجامعة	خريج	متخرج	2013	2017
127691	ذكر	الأردنية	الطب	دكتور في الطب	96.3	الجامعة	البرنامج الموازي	خريج	متخرج	2012	2017
127697	انثى	السعودية	الطب	دكتور في الطب	96.65	السعودية	دولي / اتفاقيات	تارك	غير مسجل	2012	2013
127709	انثى	الأردنية	الطب	دكتور في الطب	96.9	البريطانية	أبناء اعضاء هيئة التدريس	خريج	متخرج	2012	2017
127738	ذكر	الأردنية	الطب	دكتور في الطب	93.6	البريطانية	البرنامج الموازي	خريج	متخرج	2012	2017
127750	ذكر	الأردنية	الطب	دكتور في الطب	98	الجامعة	أبناء اعضاء هيئة التدريس	خريج	متخرج	2012	2017
127781	انثى	الأردنية	الطب	دكتور في الطب	96	الجامعة	أبناء اعضاء هيئة التدريس	خريج	متخرج	2012	2017
127784	انثى	الأردنية	الطب	دكتور في الطب	94.1	الجامعة	البرنامج الموازي	خريج	متخرج	2012	2017
127806	ذكر	الأردنية	الطب	دكتور في الطب	99.32	السعودية	أبناء اعضاء هيئة التدريس	خريج	متخرج	2012	2017
127835	انثى	الأردنية	الطب	دكتور في الطب	97.5	الجامعة	أبناء اعضاء هيئة التدريس	خريج	متخرج	2012	2017
127862	ذكر	السعودية	الطب	دكتور في الطب	99.97	السعودية	البرنامج الدولي	تارك	غير مسجل	2012	2012
127863	انثى	السعودية	الصيدلة	الصيدلة	92.26	السعودية	دولي / اتفاقيات	خريج	متخرج	2012	2017
127973	ذكر	السعودية	علوم التأهيل	العلاج الطبيعي	95.71	السعودية	دولي / اتفاقيات	تارك	غير مسجل	2012	2014
127979	ذكر	السعودية	الطب	دكتور في الطب	96.52	السعودية	دولي / اتفاقيات	تارك	غير مسجل	2012	2014
127985	ذكر	السعودية	الطب	دكتور في الطب	95.38	السعودية	دولي / اتفاقيات	تارك	غير مسجل	2012	2014
127986	ذكر	الأردنية	الطب	دكتور في الطب	95.8	الجامعة	أبناء اعضاء هيئة التدريس	خريج	متخرج	2012	2017
127991	ذكر	الأردنية	الطب	دكتور في الطب	93.4	وادي السير	البرنامج الموازي	خريج	متخرج	2012	2017
128077	انثى	الأردنية	الطب	دكتور في الطب	94.1	الجامعة	البرنامج الموازي	خريج	متخرج	2012	2018
128091	ذكر	السعودية	الطب	دكتور في الطب	91.39	السعودية	دولي / اتفاقيات	تارك	غير مسجل	2012	2013
128169	ذكر	السورية	الطب	دكتور في الطب	98.92	السعودية	البرنامج الدولي	تارك	غير مسجل	2012	2013
128174	ذكر	الأردنية	الطب	دكتور في الطب	95.4	قصبة الزرقاء	البرنامج الموازي	خريج	متخرج	2012	2018
128181	انثى	السعودية	الطب	دكتور في الطب	99.92	السعودية	دولي / اتفاقيات	خريج	متخرج	2012	2017
128203	ذكر	الأردنية	الطب	دكتور في الطب	95.6	قصبة الزرقاء	البرنامج الموازي	خريج	متخرج	2012	2017
128205	ذكر	الأردنية	الطب	دكتور في الطب	95.1	البريطانية	البرنامج الموازي	خريج	متخرج	2012	2017
128224	انثى	الأردنية	الطب	دكتور في الطب	95	الجامعة	أبناء اعضاء هيئة التدريس	خريج	متخرج	2012	2017
128237	انثى	الأردنية	الطب	دكتور في الطب	95.8	الجامعة	البرنامج الموازي	خريج	متخرج	2012	2017
128239	انثى	الأردنية	الطب	دكتور في الطب	96.6	الجامعة	أبناء عاملين في الجامعة	خريج	متخرج	2012	2017
128240	انثى	الأردنية	الطب	دكتور في الطب	97.9	الجامعة	البرنامج الموازي	خريج	متخرج	2012	2017
128264	انثى	الأردنية	الطب	دكتور في الطب	96.4	الجامعة	البرنامج الموازي	خريج	متخرج	2012	2018
128311	انثى	الأردنية	الطب	دكتور في الطب	96.6	الجامعة	أبناء عاملين في الجامعة	خريج	متخرج	2012	2017
128325	ذكر	اليمنية	الطب	دكتور في الطب	98.62	اليمنية	تبادل ثقافي	تارك	غير مسجل	2012	2013
128333	ذكر	السعودية	الطب	دكتور في الطب	91.18	السعودية	دولي/ المجموعة العربية	تارك	غير مسجل	2012	2012
128348	انثى	اليمنية	الطب	دكتور في الطب	95	اليمنية	تبادل ثقافي	خريج	متخرج	2012	2019
128353	ذكر	الأردنية	الطب	دكتور في الطب	94.7	الجامعة	البرنامج الموازي	خريج	متخرج	2012	2017
128354	انثى	اليمنية	الطب	دكتور في الطب	96.25	اليمنية	تبادل ثقافي	خريج	متخرج	2012	2017
128365	انثى	الأردنية	الطب	دكتور في الطب	96.7	الجامعة	أبناء عاملين في الجامعة	خريج	متخرج	2012	2018
128414	ذكر	الليبية	الطب	دكتور في الطب	96	الليبية	دولي / اتفاقيات	خريج	متخرج	2012	2017
128478	ذكر	الأردنية	الطب	دكتور في الطب	93.5	البريطانية	البرنامج الموازي	خريج	متخرج	2012	2017
128510	انثى	الأردنية	الطب	دكتور في الطب	97	الجامعة	البرنامج الموازي	خريج	متخرج	2012	2016
128518	ذكر	العراقية	الطب	دكتور في الطب	96	قصبةعمان	البرنامج الدولي	خريج	متخرج	2012	2017
128570	ذكر	الأردنية	الطب	دكتور في الطب	96.9	البريطانية	البرنامج الدولي	خريج	متخرج	2012	2017
128619	ذكر	السعودية	طب الأسنان	دكتور في طب الأسنان	97.04	السعودية	دولي / اتفاقيات	تارك	مفصول أكاديميا	2012	2016
128735	انثى	الأردنية	الطب	دكتور في الطب	95.7	الجامعة	أبناء اعضاء هيئة التدريس	خريج	متخرج	2012	2017
128736	انثى	الأردنية	الطب	دكتور في الطب	95	السويسرية	البرنامج الموازي	خريج	متخرج	2012	2017
128780	ذكر	الأردنية	الطب	دكتور في الطب	97.4	الجامعة	البرنامج الموازي	خريج	متخرج	2012	2017
128787	ذكر	الأردنية	الطب	دكتور في الطب	97.4	القويسمة	البرنامج الموازي	خريج	متخرج	2012	2018
128790	ذكر	الأردنية	الطب	دكتور في الطب	97.4	الجامعة	البرنامج الموازي	خريج	متخرج	2012	2017
128804	ذكر	الأردنية	الطب	دكتور في الطب	94.1	الأمريكية	البرنامج الموازي	تارك	غير مسجل	2012	2015
128806	ذكر	الأردنية	الطب	دكتور في الطب	97.4	الجامعة	البرنامج الموازي	خريج	متخرج	2012	2017
128816	انثى	الأردنية	الطب	دكتور في الطب	94.6	قصبةمادبا	أبناء اعضاء هيئة التدريس	خريج	متخرج	2012	2017
128822	انثى	السودانية	الطب	دكتور في الطب	95.1	قصبةعمان	تبادل ثقافي	خريج	متخرج	2012	2017
128833	انثى	العراقية	الطب	دكتور في الطب	94.6	قصبةعمان	البرنامج الدولي	خريج	متخرج	2012	2017
128854	ذكر	الأردنية	الطب	دكتور في الطب	95.6	الجامعة	البرنامج الموازي	خريج	متخرج	2012	2017
128859	ذكر	الأردنية	طب الأسنان	دكتور في طب الأسنان	95	الجامعة	البرنامج الموازي	خريج	متخرج	2012	2019
128902	انثى	السعودية	الطب	دكتور في الطب	100	السعودية	دولي / اتفاقيات	تارك	غير مسجل	2012	2014
128915	انثى	الأردنية	الطب	دكتور في الطب	96.5	الجامعة	البرنامج الموازي	تارك	غير مسجل	2012	2014
128929	ذكر	الأردنية	الطب	دكتور في الطب	97.3	البريطانية	البرنامج الدولي	خريج	متخرج	2012	2017
128947	انثى	الماليزية	الطب	دكتور في الطب	96.3	الماليزية	البرنامج الموازي	خريج	متخرج	2012	2018
128954	انثى	الماليزية	الطب	دكتور في الطب	97.5	الماليزية	البرنامج الموازي	خريج	متخرج	2012	2018
128956	انثى	الماليزية	الطب	دكتور في الطب	97	الماليزية	البرنامج الموازي	خريج	متخرج	2012	2018
128958	ذكر	الأردنية	الطب	دكتور في الطب	95.9	الجامعة	البرنامج الموازي	خريج	متخرج	2012	2017
128967	ذكر	العراقية	الطب	دكتور في الطب	95.9	البريطانية	البرنامج الدولي	خريج	متخرج	2012	2017
128969	انثى	الماليزية	الطب	دكتور في الطب	96.6	الماليزية	البرنامج الموازي	خريج	متخرج	2012	2018
128973	انثى	الماليزية	الطب	دكتور في الطب	94.7	الماليزية	البرنامج الموازي	خريج	متخرج	2012	2018
128978	ذكر	الماليزية	الطب	دكتور في الطب	95	السعودية	البرنامج الموازي	تارك	غير مسجل	2012	2012
128979	ذكر	الماليزية	الطب	دكتور في الطب	96	الماليزية	البرنامج الموازي	تارك	غير مسجل	2012	2015
128981	ذكر	الماليزية	الطب	دكتور في الطب	96.4	الماليزية	البرنامج الموازي	تارك	غير مسجل	2012	2016
128982	انثى	الماليزية	الطب	دكتور في الطب	95.6	الماليزية	البرنامج الموازي	خريج	متخرج	2012	2019
129007	انثى	الأردنية	الطب	دكتور في الطب	97.3	قصبةعمان	مكرمة جيش	خريج	متخرج	2012	2017
129022	انثى	الأردنية	الطب	دكتور في الطب	98.1	الجامعة	مكرمة جيش	خريج	متخرج	2012	2017
129034	ذكر	الأردنية	الطب	دكتور في الطب	93.9	قصبة السلط	البرنامج الموازي	خريج	متخرج	2012	2018
129037	ذكر	الأردنية	الطب	دكتور في الطب	95	وادي السير	البرنامج الموازي	خريج	متخرج	2012	2017
129053	ذكر	اليمنية	الطب	دكتور في الطب	90.37	اليمنية	دولي / اتفاقيات	تارك	غير مسجل	2012	2014
129088	انثى	الأردنية	الطب	دكتور في الطب	96.3	الجامعة	البرنامج الموازي	خريج	متخرج	2012	2017
129147	ذكر	الكويتية	الطب	دكتور في الطب	94.59	الكويتية	دولي / اتفاقيات	تارك	غير مسجل	2012	2013
129150	انثى	الأردنية	الطب	دكتور في الطب	97.3	الجامعة	البرنامج الموازي	خريج	متخرج	2012	2017
129159	ذكر	الأردنية	الطب	دكتور في الطب	96.9	قصبة السلط	مكرمة جيش	خريج	متخرج	2012	2018
129185	ذكر	الأردنية	الطب	دكتور في الطب	99.68	السعودية	البرنامج الدولي	تارك	غير مسجل	2012	2015
129386	انثى	الأردنية	الطب	دكتور في الطب	95	السويسرية	البرنامج الموازي	خريج	متخرج	2012	2017
129426	ذكر	الكويتية	الطب	دكتور في الطب	87.49	الكويتية	دولي / اتفاقيات	خريج	متخرج	2012	2019
129430	انثى	الكويتية	الطب	دكتور في الطب	89.05	الكويتية	دولي / اتفاقيات	تارك	غير مسجل	2012	2016
129440	ذكر	السعودية	الطب	دكتور في الطب	95.6	السعودية	دولي / اتفاقيات	تارك	غير مسجل	2012	2014
129441	ذكر	السعودية	الطب	دكتور في الطب	98.2	السعودية	دولي / اتفاقيات	تارك	غير مسجل	2012	2013
129442	انثى	الأردنية	الطب	دكتور في الطب	97.1	الجامعة	البرنامج الموازي	خريج	متخرج	2012	2017
129443	ذكر	الكويتية	الطب	دكتور في الطب	90.72	الكويتية	دولي / اتفاقيات	خريج	متخرج	2012	2017
129449	ذكر	الكويتية	الطب	دكتور في الطب	88.55	الكويتية	دولي / اتفاقيات	خريج	متخرج	2012	2019
129453	ذكر	الإسرائيلية	الطب	دكتور في الطب	96.7	الإسرائيلية	البرنامج الدولي	تارك	غير مسجل	2012	2014
129518	ذكر	الأردنية	الطب	دكتور في الطب	96.1	الجامعة	البرنامج الموازي	خريج	متخرج	2012	2017

## Sheet: A1 (012-018)
National ID	University ID	Gender	Birth year	Student's Nationality	Jordanian High school degree	Non Jordanian high school degree	High school degree	High school name	High school type	high school location	نوع القبول	Cumulative GPA	Basic years Average	Clinical years Average
9941062584	120001	Male	1994	Jordanian	Jordanian		97.5	جرش الثانوية الشاملة للبنين	Public	قصبة جرش	مكرمة معلمين	3.2489	3.42753	3.10833
9941070011	120002	Male	1994	Jordanian	Jordanian		99.2	التربية الريادية الثانية	Private	الجامعة - عمان	تنافس	3.5811	3.28853	3.775
9941041180	120003	Male	1994	Jordanian	Jordanian		97.8	مدارس الملك عبدالله الثاني للتميز	Public	قصبة السلط	مكرمة جيش	3.2721	3.28677	3.22083
9941061507	120004	Male	1994	Jordanian	Jordanian		98.1	الكلية العلمية الاسلامية/ذكور/جبل عمان	Private	قصبةعمان	مكرمة جيش	3.7639	3.84293	3.70417
9942027292	120005	Female	1994	Jordanian	Jordanian		99.4	اليوبيل الثانوية	Private	الجامعة - عمان	تنافس	3.245	3.18183	3.32917
9941024667	120006	Male	1994	Jordanian	Jordanian		99	مدارس الملك عبدالله الثاني للتميز	Public	قصبة السلط	تنافس	3.1936	3.15263	3.2125
9942005385	120008	Female	1994	Jordanian	Jordanian		98.9	مدارس الملك عبدالله الثاني للتميز	Public	قصبة الزرقاء	تنافس	3.3449	3.3924	3.3875
9942007163	120009	Female	1994	Jordanian	Jordanian		99.1	الكلية العلمية الاسلامية/بنات/جبل عمان	Private	قصبةعمان	تنافس	3.4559	3.62597	3.3125
9942041817	120010	Female	1994	Jordanian	Jordanian		98.3	الوهادنة الثانوية الشاملة للبنات	Public	قصبة عجلون	مكرمة جيش	3.1946	2.8537	3.55417
9942030297	120011	Female	1994	Jordanian	Jordanian		99.2	نايفة الثانوية الشاملة المختلطة	Public	ماركا - عمان	مكرمة جيش	3.9841	3.97427	3.98333
9942017370	120012	Female	1994	Jordanian	Jordanian		98.3	مدارس الملك عبدالله الثاني للتميز	Public	قصبة الزرقاء	مكرمة معلمين	2.8074	2.64113	2.94167
9942064385	120013	Female	1994	Jordanian	Jordanian		98.5	الجزيرة/اناث	Private	الجامعة - عمان	مكرمة معلمين	3.4901	3.45583	3.57917
9942013867	120015	Female	1994	Jordanian	Jordanian		97.7	العيس الثانوية للبنات	Public	قصبة الطفيلة	مكرمة معلمين	2.9142	3.1542	2.6875
9942034376	120016	Female	1994	Jordanian	Jordanian		98.5	اليوبيل الثانوية	Private	الجامعة - عمان	تنافس	3.0109	3.143	2.92083
9941070716	120017	Male	1994	Jordanian	Jordanian		98.4	كلية الحسين الثانويه	Public	قصبةعمان	تنافس	3.3868	3.64883	3.12083
9942010210	120018	Female	1994	Jordanian	Jordanian		98.8	النظم الحديثة الاولى	Private	الجامعة - عمان	تنافس	3.0661	2.92537	3.2
9941048485	120019	Male	1994	Jordanian	Jordanian		98.2	سما الاوائل الثانوية	Public	قصبة السلط	مكرمة جيش	2.8678	2.7246	2.99583
9942027366	120021	Female	1994	Jordanian	Jordanian		98.4	جمعية المركز الاسلامي الثانوية	Private	قصبة الزرقاء	مكرمة معلمين	3.4035	3.48077	3.325
9942028053	120023	Female	1994	Jordanian	Jordanian		98.8	اليوبيل الثانوية	Private	الجامعة - عمان	تنافس	3.4759	3.64503	3.32917
9941035633	120025	Male	1994	Jordanian	Jordanian		97.8	العالمية	Private	وادي السير - عمان	مكرمة جيش	3.1385	3.13353	3.15833
9941067463	120026	Male	1994	Jordanian		Saudi	100				تنافس	2.5455	2.6528	2.41667
9941064778	120027	Male	1994	Jordanian	Jordanian		98.4	الكلية العلمية الاسلامية/ الجبيهة/ ذكور	Private	الجامعة - عمان	تنافس	2.9245	2.8005	2.98333
9942025166	120028	Female	1994	Jordanian	Jordanian		99.3	أروى بنت عبد المطلب الثانوية	Public	قصبة العقبة	تنافس	3.5558	3.8078	3.325
9942029419	120029	Female	1994	Jordanian	Jordanian		98.7	النظم الحديثة الاولى	Private	الجامعة - عمان	مكرمة معلمين	3.2851	3.67393	2.91667
9941008310	120031	Male	1994	Jordanian	Jordanian		98.8	بطرياركية اللاتين الثانوية للبنين	Private	قصبةمادبا	تنافس	3.98	3.97473	3.99167
9942037603	120032	Female	1994	Jordanian	Jordanian		99.3	الدر المنثور	Private	الجامعة - عمان	تنافس	3.0367	2.7852	3.26667
9942032314	120033	Female	1994	Jordanian	Jordanian		98.6	عين الباشا الثانويه للبنات	Public	عين الباشا - السلط/ البلقاء	تنافس	3.9672	3.97477	3.96667
9941009423	120034	Male	1994	Jordanian	Jordanian		98.5	الاتحاد/طارق	Private	الجامعة - عمان	تنافس	2.8683	2.89997	2.875
9942039367	120035	Female	1994	Jordanian	Jordanian		98.2	الحسين الثانوية للبنات	Public	قصبة الزرقاء	مكرمة جيش	2.9398	2.83913	3.10833
9942067109	120036	Female	1994	Jordanian		Emarati	99.9				مكرمة معلمين	2.3002	2.4593	2.21667
9942023853	120037	Female	1994	Jordanian	Jordanian		98	النظم الحديثة الاولى	Private	الجامعة - عمان	مكرمة جيش	3.2562	3.253	3.25833
9942008597	120039	Female	1994	Jordanian	Jordanian		96.9	الطفيلة الثانوية للبنات	Public	قصبة الطفيلة	مكرمة جيش	2.8825	2.7126	3.04167
9942055518	120040	Female	1994	Jordanian	Jordanian		98.6	مدارس الملك عبدالله الثاني للتميز	Public	قصبة السلط	تنافس	3.453	3.29003	3.54583
9942020393	120041	Female	1994	Jordanian	Jordanian		98.2	ام سلمة الثانوية للبنات	Public	قصبة الزرقاء	مكرمة جيش	2.6884	2.62707	2.75417
9941006299	120043	Male	1994	Jordanian	Jordanian		98.7	اكاديمية عمان	Private	الجامعة - عمان	تنافس	2.8639	2.71227	2.96667
9941038465	120044	Male	1994	Jordanian	Jordanian		98.3	مدارس الملك عبدالله الثاني للتميز	Public	قصبة الزرقاء	مكرمة جيش	3.1489	2.8728	3.39167
9942053468	120045	Female	1994	Jordanian	Jordanian		97.2	عوجان الثانوية للبنات	Public	الرصيفة - الزرقاء	مكرمة جيش	3.1801	3.15467	3.17083
9941029469	120046	Male	1994	Jordanian	Jordanian		98.2	النظم الحديثة الثانية	Private	الجامعة - عمان	مكرمة جيش	3.4874	3.69963	3.25
9941068698	120047	Male	1994	Jordanian	Jordanian		98.7	الكلية العلمية الاسلامية/ الجبيهة/ ذكور	Private	الجامعة - عمان	تنافس	3.5241	3.74103	3.29167
9941033668	120048	Male	1994	Jordanian	Jordanian		98.6	الجزيرة	Private	الجامعة - عمان	مكرمة جيش	3.0846	3.07293	3.12083
9941011831	120051	Male	1994	Jordanian	Jordanian		97.7	المفرق الثانوية للبنين	Public	قصبة المفرق	أوائل ألوية/محافظات	2.9405	3.20833	2.65833
9941060518	120052	Male	1994	Jordanian	Jordanian		98.4	الفاروق الثانوية	Public	قصبة الزرقاء	تنافس	3.6289	3.51517	3.78333
9942028319	120055	Female	1994	Jordanian	Jordanian		98.6	العالمية	Private	وادي السير - عمان	تنافس	3.848	3.83887	3.84583
9942031129	120056	Female	1994	Jordanian	Jordanian		98.4	اكاديمية عمان	Private	الجامعة - عمان	مكرمة معلمين	3.5196	3.66937	3.36667
9942045481	120057	Female	1994	Jordanian	Jordanian		98.5	الاتحاد/اناث	Private	الجامعة - عمان	مكرمة معلمين	3.6714	3.70753	3.62083
9942058089	120058	Female	1994	Jordanian	Jordanian		98.8	مدارس الملك عبدالله الثاني للتميز	Public	قصبة السلط	تنافس	3.2109	3.0808	3.3375
9942067022	120059	Female	1994	Jordanian	Jordanian		98.5	الراهبات الفرانسيسكانيات	Private	وادي السير - عمان	تنافس	3.6308	3.6264	3.62917
9942014962	120060	Female	1994	Jordanian	Jordanian		98.8	اليوبيل الثانوية	Private	الجامعة - عمان	تنافس	3.9787	3.97173	3.975
9942018302	120062	Female	1994	Jordanian	Jordanian		98.9	الدر المنثور	Private	الجامعة - عمان	مكرمة جيش	3.7367	3.63383	3.80833
9942040595	120064	Female	1994	Jordanian	Jordanian		97.8	الكلية العلمية الاسلامية/ الجبيهة/ اناث	Private	الجامعة - عمان	مكرمة جيش	2.9407	2.988	2.94583
9942040661	120065	Female	1994	Jordanian	Jordanian		98.4	الدر المنثور	Private	الجامعة - عمان	تنافس	3.4694	3.14913	3.75417
9941045092	120067	Male	1994	Jordanian	Jordanian		98.6	الرضوان	Private	الجامعة - عمان	مكرمة معلمين	3.8176	3.88383	3.75833
9931054142	120068	Male	1993	Jordanian	Jordanian		99	Personal	Personal	الجامعة - عمان	تنافس	2.6038	2.49193	2.625
9941025217	120069	Male	1994	Jordanian	Jordanian		98.7	الجزيرة	Private	الجامعة - عمان	تنافس	3.0975	3.1528	2.99583
9931048557	120070	Male	1993	Jordanian	Jordanian		99	الاتحاد/طارق	Private	الجامعة - عمان	تنافس	3.2774	2.99243	3.44583
9942062805	120072	Female	1994	Jordanian	Jordanian		99	الاتحاد/اناث	Private	الجامعة - عمان	تنافس	3.3621	3.33917	3.38333
9942034993	120073	Female	1994	Jordanian	Jordanian		98	الاتحاد/اناث	Private	الجامعة - عمان	مكرمة جيش	2.8231	2.5379	3.05
9941031450	120074	Male	1994	Jordanian	Jordanian		98.8	صافوط الثانوية الشاملة للبنين	Public	عين الباشا - السلط/ البلقاء	مكرمة معلمين	3.0704	3.08347	3.08333
9942022509	120075	Female	1994	Jordanian	Jordanian		98.7	النظم الحديثة الاولى	Private	الجامعة - عمان	تنافس	3.868	3.87817	3.86667
9942035310	120077	Female	1994	Jordanian	Jordanian		98.4	الدر المنثور	Private	الجامعة - عمان	تنافس	3.6496	3.467	3.7875
9942045382	120078	Female	1994	Jordanian	Jordanian		96.2	وادي موسى الثانوية للبنات	Public	البتراء - معان	مكرمة جيش	2.7336	2.51593	2.90417
9942054423	120079	Female	1994	Jordanian	Jordanian		98.8	النظم الحديثة الاولى	Private	الجامعة - عمان	تنافس	3.8858	3.94697	3.8375
9941013721	120080	Female	1994	Jordanian	Jordanian		98.5	القمة	Private	وادي السير - عمان	تنافس	3.9086	3.94523	3.86667
9942013030	120081	Female	1994	Jordanian	Jordanian		98.8	علان الثانويه الشاملة للبنات	Public	قصبة السلط	تنافس	3.1851	2.85683	3.54167
9942049240	120083	Female	1994	Jordanian	Jordanian		99	عنجرة الثانوية الشاملة للبنات	Public	قصبة عجلون	مكرمة جيش	3.8754	3.88607	3.875
9941023301	120085	Male	1994	Jordanian	Jordanian		98.4	اكاديمية عمان	Private	الجامعة - عمان	تنافس	3.5237	3.60323	3.41667
9941002339	120119	Male	1994	Jordanian	Jordanian		97.6	الوطنية الاورثوذوكسية / الشميساني	Private	قصبةعمان	أبناء اعضاء هيئة التدريس	3.2514	3.49303	3.00833
9942018357	120132	Female	1994	Jordanian	Jordanian		97.8	راهبات الوردية الأهلية/ الشميساني	Private	قصبةعمان	البرنامج الموازي	3.0824	3.161	2.99167
9942067097	120151	Female	1994	Jordanian	Jordanian		97	ضاحية الرشيد الثانوية للبنات	Public	الجامعة - عمان	البرنامج الموازي	2.4609	2.7063	2.24167
9942052180	120197	Female	1994	Jordanian	Jordanian		96.7	اكاديمية عمان	Private	الجامعة - عمان	أبناء اعضاء هيئة التدريس	3.5397	3.4784	3.69167
9942030176	120230	Female	1994	Jordanian	Jordanian		96.1	المعمدانية	Private	الجامعة - عمان	البرنامج الموازي	3.4431	3.3112	3.55833
9942022643	120253	Female	1994	Jordanian	Jordanian		97.3	الدر المنثور	Private	الجامعة - عمان	البرنامج الموازي	3.5887	3.77053	3.3875
9941006398	120383	Male	1994	Jordanian	Jordanian		95.3	الراهبات الفرانسيسكانيات	Private	وادي السير - عمان	البرنامج الموازي	3.4165	3.67047	3.2
	124278	Female	1994	Iraqi	Jordanian		96.8			قصبةعمان	البرنامج الدولي	2.5096	2.51973	2.5875
	124291	Male	1994	Iraqi		British - IG	96.1				البرنامج الدولي	3.5813	3.896	3.3625
	124315	Female	1994	American		Kuwaiti	97.1				البرنامج الدولي	2.317	2.46107	2.18333
9942054912	124343	Female	1994	Jordanian		British - IG	97.6				البرنامج الموازي	3.0192	2.85037	3.2
	124347	Female	1993	Canadian		Canadian	91.8				البرنامج الدولي	2.9283	2.96993	2.82917
	124376	Female	1994	Lebanese	Jordanian		99.4			قصبةعمان	البرنامج الموازي	3.7505	3.7459	3.74583
9942021310	124399	Female	1994	Jordanian		British - IG	97.6				البرنامج الموازي	3.1494	3.1815	3.12917
	124452	Female	1994	American		Kuwaiti	99.14				البرنامج الدولي	2.7606	2.9511	2.65417
	124464	Male	1994	Palestenian	Jordanian		100				البرنامج الدولي	3.027	3.30903	2.75
	124475	Female	1994	American		Swiss - IB	93.7				البرنامج الدولي	2.9025	3.23597	2.64167
	124526	Female	1993	Swedish	Jordanian		98			قصبةعمان	البرنامج الدولي	3.1157	3.46917	2.775
	124543	Female	1994	Iraqi	Jordanian		99			الجامعة - عمان	البرنامج الدولي	3.8152	4	3.6375
	124546	Male	1994	Iraqi	Jordanian		98.3			قصبةعمان	البرنامج الدولي	3.1467	3.10007	3.17917
	124550	Female	1994	Iraqi		American - SAT	93.9				البرنامج الدولي	3.2519	3.40973	3.2
	124552	Male	1994	Iraqi	Jordanian		96			قصبةعمان	البرنامج الدولي	2.8042	2.94777	2.72917
	124564	Male	1993	Israeli		Israeli	98.1				البرنامج الدولي	3.9757	3.93843	4
	124566	Female	1994	Iraqi	Jordanian		98.1			قصبةعمان	البرنامج الدولي	2.9254	2.8352	3.08333
	124611	Male	1995	Syrian		British - IG	97.6				البرنامج الدولي	3.6331	3.91943	3.3375
9941073228	124729	Male	1994	Jordanian		Kuwaiti	99.56				البرنامج الموازي	2.3791	2.49053	2.26667
9952037822	124805	Female	1995	Jordanian		Emarati	99.5				البرنامج الموازي	3.9825	3.98233	3.98333
9951054703	124817	Male	1995	Jordanian		Libyan	97.79				البرنامج الموازي	3.3944	3.70343	3.13333
9932051377	124885	Female	1993	Jordanian	Jordanian		97.4	التربية الريادية الأولى	Private	الجامعة - عمان	البرنامج الموازي	2.3685	2.43687	2.29167
9941023763	124941	Male	1994	Jordanian	Jordanian		98.1	الكلية العلمية الاسلامية/ الجبيهة/ ذكور	Private	الجامعة - عمان	البرنامج الموازي	3.1918	3.37357	2.9875
9941073480	124968	Male	1994	Jordanian		American - SAT	98.5				تنافس	3.8528	3.825	3.9
	124975	Male	1994	Palestenian	Jordanian		100				البرنامج الدولي	3.9567	3.97427	3.95833
9942065287	125040	Female	1994	Jordanian	Jordanian		97.3	ثانوية المنهل للبنات	Private	الجامعة - عمان	البرنامج الموازي	2.7079	2.62737	2.85
9941007991	125124	Male	1994	Jordanian		British - IG	98				تنافس	3.7405	3.8578	3.64167
9942040565	125186	Female	1994	Jordanian		British - IG	97.6				أبناء اعضاء هيئة التدريس	3.514	3.80553	3.25
9942018089	125227	Female	1994	Jordanian		Emarati	99				البرنامج الموازي	2.599	2.61443	2.5
	125248	Male	1994	Kuwaiti		Kuwaiti	94.06				دولي / اتفاقيات	2.6393	2.8918	2.375
9942019601	125311	Female	1994	Jordanian	Jordanian		97.9	راهبات الوردية الأهلية/ الشميساني	Private	قصبةعمان	البرنامج الموازي	3.0643	3.24843	2.88333
9941024838	125321	Male	1994	Jordanian	Jordanian		97.9	النظم الحديثة الثانية	Private	الجامعة - عمان	البرنامج الموازي	3.1123	3.227	2.9875
9942011560	125407	Female	1994	Jordanian		British - IG	96.9				مقاعد مجالس تعليم عالي	2.8416	2.7077	2.89583
9942033410	125550	Female	1994	Jordanian		Saudi	100				البرنامج الموازي	2.6365	2.7773	2.55
9942004160	125765	Female	1994	Jordanian	Jordanian		97.9	النظم الحديثة الاولى	Private	الجامعة - عمان	البرنامج الموازي	3.1184	3.22637	3.0125
	125852	Female	1993	Bahraini		Bahraini	94.2				دولي / اتفاقيات	2.8455	2.87107	2.83333
	125855	Female	1994	Bahraini		Bahraini	94.9				دولي / اتفاقيات	2.5047	2.51863	2.5125
	125856	Female	1994	Bahraini		Bahraini	94.2				دولي / اتفاقيات	2.8656	2.83697	2.90833
	125902	Female	1994	Tunisian	Jordanian		91.6			قصبةعمان	تبادل ثقافي	2.871	2.75223	3.075
9941065983	126106	Male	1994	Jordanian	Jordanian		93.6	اكاديمية عمان	Private	الجامعة - عمان	البرنامج الموازي	2.6927	2.49277	2.84167
9952020580	126172	Female	1995	Jordanian		Saudi	100				أبناء عاملين في الجامعة	2.7118	2.56113	2.9125
	126319	Female	1994	Czech	Jordanian		98.5			قصبةعمان	البرنامج الموازي	3.4041	3.28823	3.52083
9942008642	126364	Female	1994	Jordanian	Jordanian		98.1	الاتحاد/اناث	Private	الجامعة - عمان	أبناء مدرسين/ جامعات أخرى	2.8772	3.0581	2.6875
	126485	Female	1993	Bahraini		Bahraini	97				دولي / اتفاقيات	3.2028	2.81693	3.225
	126486	Female	1994	Palestenian		Palestinian	99.6				تبادل ثقافي	3.4428	3.36537	3.54167
	126496	Male	1994	Palestenian		British - IG	96.5				البرنامج الدولي	3.8928	3.83493	3.95833
9951004836	126538	Male	1995	Jordanian	Jordanian		95.6	النموذجية / الجامعة الاردنية	Private	الجامعة - عمان	مقاعد مجالس تعليم عالي	3.0897	3.23357	2.98333
9931000290	126605	Male	1993	Jordanian		British - IG	96.9				البرنامج الدولي	3.0105	N/A	3.0125
	126627	Male	1991	Kuwaiti		Kuwaiti	89.71				دولي / اتفاقيات	2.6937	2.6183	2.62083
	126656	Female	1994	British	Jordanian		97.3			قصبةعمان	البرنامج الدولي	2.8373	2.65877	3.00417
9942019913	126665	Female	1994	Jordanian	Jordanian		97.7	بطرياركية اللاتين الثانوية للبنات	Private	قصبةمادبا	البرنامج الموازي	3.2093	2.89473	3.475
9941024002	126697	Male	1994	Jordanian	Jordanian		97.7	اكاديمية السلط/ بنين	Private	قصبة السلط	البرنامج الموازي	3.7601	3.85277	3.70833
9932010525	126737	Female	1993	Jordanian	Jordanian		97.6	Personal	Personal	الجامعة - عمان	البرنامج الموازي	3.2085	N/A	3.28333
	126765	Female	1994	Palestenian	Jordanian		97.9			قصبةعمان	البرنامج الموازي	3.5804	3.45563	3.70833
2000175165	126861	Male	1994	Jordanian	Jordanian		97.6	أكاديمية ريحان الدولية	Private	الجامعة - عمان	البرنامج الموازي	2.8464	2.96463	2.69167
9941036044	126940	Male	1994	Jordanian	Jordanian		97.6	الرضوان	Private	الجامعة - عمان	البرنامج الموازي	3.197	3.23643	3.12917
9941048749	127199	Male	1994	Jordanian	Jordanian		91	اكاديمية عمان	Private	الجامعة - عمان	البرنامج الموازي	2.5867	2.55353	2.725
9941003821	127253	Male	1994	Jordanian	Jordanian		97.5	الروم الثانوية للبنين	Private	قصبةمادبا	البرنامج الموازي	2.7857	2.74887	2.85417
9942007387	127265	Female	1994	Jordanian	Jordanian		97.5	النظم الحديثة الاولى	Private	الجامعة - عمان	البرنامج الموازي	3.1987	3.06157	3.39167
9942068741	127308	Female	1994	Jordanian	Jordanian		97.5	الحسين الثانوية للبنات	Public	قصبة الزرقاء	البرنامج الموازي	3.1011	2.71957	3.49167
	127330	Male	1994	Syrian		Syrian	96.9				البرنامج الدولي	3.27	3.18487	3.29583
2000435709	127341	Male	1994	Jordanian		British - IG	98				تنافس	3.9051	3.95707	3.86667
9941021569	127352	Male	1994	Jordanian	Jordanian		97.5	الكلية العلمية الاسلامية/ ذكور / جبل عمان	Private	قصبةعمان	البرنامج الموازي	2.9652	2.89773	2.99167
9941018400	127411	Male	1994	Jordanian	Jordanian		97.4	اكاديمية عمان	Private	الجامعة - عمان	أبناء اعضاء هيئة التدريس	2.9915	2.76877	3.24167
9941046675	127483	Male	1994	Jordanian	Jordanian		97.2	النموذجية / الجامعة الاردنية	Private	الجامعة - عمان	أبناء اعضاء هيئة التدريس	3.1505	3.2544	3.0375
	127523	Female	1993	Saudi	Jordanian		94.3			قصبةعمان	دولي / اتفاقيات	2.5548	2.44097	2.64167
9941051694	127544	Male	1994	Jordanian	Jordanian		98	الحصاد / ذكور	Private	القويسمة - عمان	أبناء اعضاء هيئة التدريس	3.0067	3.22067	2.8125
9942060608	127561	Female	1994	Jordanian	Jordanian		96.7	الاتفاق الدولية	Private	الجامعة - عمان	أبناء عاملين في الجامعة	2.8469	2.88967	2.81667
9941010228	127563	Male	1994	Jordanian	Jordanian		96.8	الكلية العلمية الاسلامية/ الجبيهة/ ذكور	Private	الجامعة - عمان	أبناء اعضاء هيئة التدريس	2.6435	2.55903	2.70833
9941018351	127573	Male	1994	Jordanian	Jordanian		93.8	النموذجية / الجامعة الاردنية	Private	الجامعة - عمان	البرنامج الموازي	2.5554	2.47237	2.67083
9942052996	127582	Female	1994	Jordanian	Jordanian		97.7	اكاديمية عمان	Private	الجامعة - عمان	أبناء عاملين في الجامعة	3.2304	3.14457	3.34583
9941010611	127595	Male	1994	Jordanian		British - IG	96.9				أبناء عاملين في الجامعة	2.7793	3.01657	2.58333
9942029098	127643	Female	1994	Jordanian	Jordanian		96.7	مدارس الملك عبدالله الثاني للتميز	Public	قصبة السلط	أبناء عاملين في الجامعة	3.0243	2.96337	3.07083
9941056882	127668	Male	1994	Jordanian		British - IG	94.3				البرنامج الموازي	2.2845	2.28417	2.3
	127672	Male	1994	Palestenian		Palestinian	94.5				البرنامج الدولي	2.9369	2.8829	3.0125
9941036041	127691	Male	1994	Jordanian	Jordanian		96.3	اكاديمية الرواد الدولية / ذكور	Private	الجامعة - عمان	البرنامج الموازي	3.2367	3.29733	3.17083
9942040774	127709	Female	1994	Jordanian		British - IG	96.9				أبناء اعضاء هيئة التدريس	2.9835	2.74543	3.24583
9941021666	127738	Male	1994	Jordanian		British - IG	93.6				البرنامج الموازي	2.7927	2.7303	2.84583
9941066252	127750	Male	1994	Jordanian	Jordanian		98	التربية الريادية الثانية	Private	الجامعة - عمان	أبناء اعضاء هيئة التدريس	2.8417	3.0098	2.7
9942001288	127781	Female	1994	Jordanian	Jordanian		96	الدر المنثور	Private	الجامعة - عمان	أبناء اعضاء هيئة التدريس	3.3437	3.35937	3.275
9942060836	127784	Female	1994	Jordanian	Jordanian		94.1	النظم الحديثة الاولى	Private	الجامعة - عمان	البرنامج الموازي	3.0059	2.66827	3.29583
9941033487	127806	Male	1994	Jordanian		Saudi	99.32				أبناء اعضاء هيئة التدريس	2.6398	2.52763	2.74583
9942017004	127835	Female	1994	Jordanian	Jordanian		97.5	اليوبيل الثانوية	Private	الجامعة - عمان	أبناء اعضاء هيئة التدريس	3.6813	3.68573	3.64583
9941044147	127986	Male	1994	Jordanian	Jordanian		95.8	النموذجية / الجامعة الاردنية	Private	الجامعة - عمان	أبناء اعضاء هيئة التدريس	2.9265	3.01073	2.85417
9941060500	127991	Male	1994	Jordanian	Jordanian		93.4	فيلاديلفيا الثانوية للذكور	Private	وادي السير - عمان	البرنامج الموازي	2.7405	2.83113	2.775
	128181	Female	1993	Saudi	Jordanian		99.92				دولي / اتفاقيات	2.4506	2.5315	2.38333
9941058247	128203	Male	1994	Jordanian	Jordanian		95.6	جبل الأميرة رحمة الثانوية الخاصة	Private	قصبة الزرقاء	البرنامج الموازي	3.6039	3.63763	3.59583
9941060558	128205	Male	1994	Jordanian		British - IG	95.1				البرنامج الموازي	2.4259	2.34977	2.56667
9942038720	128224	Female	1994	Jordanian	Jordanian		95	مفقود		الجامعة - عمان	أبناء اعضاء هيئة التدريس	2.6826	2.67697	2.8625
9942002203	128237	Female	1994	Jordanian	Jordanian		95.8	اسكان الجامعة الثانوية للبنات	Public	الجامعة - عمان	البرنامج الموازي	3.5441	3.62597	3.49583
9942002202	128239	Female	1994	Jordanian	Jordanian		96.6	اسكان الجامعة الثانوية للبنات	Public	الجامعة - عمان	أبناء عاملين في الجامعة	3.2846	3.2164	3.40833
9942026119	128240	Female	1994	Jordanian	Jordanian		97.9	الاتحاد/اناث	Private	الجامعة - عمان	البرنامج الموازي	3.1349	3.2519	3.0875
9942033281	128311	Female	1994	Jordanian	Jordanian		96.6	الجبيهة الثانوية للبنات	Public	الجامعة - عمان	أبناء عاملين في الجامعة	2.5489	2.6763	2.39167
9941007646	128353	Male	1994	Jordanian	Jordanian		94.7	الاتحاد/ طارق	Private	الجامعة - عمان	البرنامج الموازي	2.6908	2.6247	2.77083
	128354	Female	1993	Yemeni		Yemeni	96.25				تبادل ثقافي	3.1751	3.20257	3.19167
	128414	Male	1991	Libyan		Libyan	96				دولي / اتفاقيات	3.0847	2.93483	3.0625
9941048102	128478	Male	1994	Jordanian		British - IG	93.5				البرنامج الموازي	3.055	3.02433	3.04167
	128518	Male	1994	Iraqi	Jordanian		96			قصبةعمان	البرنامج الدولي	2.4174	2.6119	2.25833
9941021558	128570	Male	1994	Jordanian		British - IG	96.9				البرنامج الدولي	3.6736	3.42437	3.89583
9942015557	128735	Female	1994	Jordanian	Jordanian		95.7	العمرية الثانوية /بنات	Private	الجامعة - عمان	أبناء اعضاء هيئة التدريس	2.8082	2.792	2.84583
9942019217	128736	Female	1994	Jordanian		Swiss - IB	95				البرنامج الموازي	3.9829	3.98203	4
9951024567	128780	Male	1995	Jordanian	Jordanian		97.4	الاتحاد/ طارق	Private	الجامعة - عمان	البرنامج الموازي	3.4388	3.3275	3.5375
9941015651	128790	Male	1994	Jordanian	Jordanian		97.4	الاتحاد/ طارق	Private	الجامعة - عمان	البرنامج الموازي	3.5468	3.54973	3.54583
9941044026	128806	Male	1994	Jordanian	Jordanian		97.4	الجامعة الثانوية الأولى للبنين	Private	الجامعة - عمان	البرنامج الموازي	2.9309	3.04497	2.87083
9942007721	128816	Female	1994	Jordanian	Jordanian		94.6	مادبا الثانوية الاولى للبنات	Public	قصبةمادبا	أبناء اعضاء هيئة التدريس	3.3218	3.21653	3.39167
	128822	Female	1994	Sudani	Jordanian		95.1			قصبةعمان	تبادل ثقافي	2.7347	2.65547	2.83333
	128833	Female	1994	Iraqi	Jordanian		94.6			قصبةعمان	البرنامج الدولي	2.8557	2.91147	2.89583
9941021866	128854	Male	1994	Jordanian	Jordanian		95.6	اليوبيل الثانوية	Private	الجامعة - عمان	البرنامج الموازي	3.0903	3.33097	2.95
9941031701	128929	Male	1994	Jordanian		British - IG	97.3				البرنامج الدولي	3.8555	4	3.72083
9941058083	128958	Male	1994	Jordanian	Jordanian		95.9	الجزيرة	Private	الجامعة - عمان	البرنامج الموازي	2.859	2.6823	2.9875
	128967	Male	1995	Iraqi		British - IG	95.9				البرنامج الدولي	2.8811	2.8035	2.94583
9942023941	129007	Female	1994	Jordanian	Jordanian		97.3	سكينة بنت الحسين الثانوية	Public	قصبةعمان	مكرمة جيش	3.8298	3.9416	3.75
9942022621	129022	Female	1994	Jordanian	Jordanian		98.1	اليوبيل الثانوية	Private	الجامعة - عمان	مكرمة جيش	3.4801	3.6487	3.34167
9941025021	129037	Male	1994	Jordanian	Jordanian		95	الراهبات الفرانسيسكانيات	Private	وادي السير - عمان	البرنامج الموازي	2.8361	2.64237	3.05
9942034134	129088	Female	1994	Jordanian	Jordanian		96.3	اكاديمية عمان	Private	الجامعة - عمان	البرنامج الموازي	2.9774	2.6463	3.24167
9942018480	129150	Female	1994	Jordanian	Jordanian		97.3	التربية الريادية الأولى	Private	الجامعة - عمان	البرنامج الموازي	2.4646	2.50237	2.42917
9942055643	129386	Female	1994	Jordanian		Swiss - IB	95				البرنامج الموازي	3.7465	3.71923	3.7625
9922049777	129442	Female	1992	Jordanian	Jordanian		97.1	الاتحاد/اناث	Private	الجامعة - عمان	البرنامج الموازي	3.1547	N/A	3.19583
	129443	Male	1992	Kuwaiti		Kuwaiti	90.72				دولي / اتفاقيات	2.3169	3.10087	2.21667
9941048135	129518	Male	1994	Jordanian	Jordanian		96.1	النخبة الثانوية للبنين	Private	الجامعة - عمان	البرنامج الموازي	3.3462	2.8818	3.42917

## Sheet: A2 (others)
الرقم	الجنس	جنسية الطالب	الكلية	التخصص	معدل الثانوية	بلد الثانوية	نوع القبول	حالة الطالب	وضع الطالب	سنة القبول	سنة التخرج/التتريك
110016	ذكر	الأردنية	الطب	دكتور في الطب	99.1	الجامعة	تنافس	خريج	متخرج	2012	2016
115256	انثى	السورية	الطب	دكتور في الطب	98.6	قصبةعمان	تبادل ثقافي	خريج	متخرج	2012	2016
120007	انثى	الأردنية	طب الأسنان	دكتور في طب الأسنان	96.6	البتراء	مكرمة معلمين	خريج	متخرج	2012	2017
120014	انثى	الأردنية	الصيدلة	دكتور في الصيدلة	100	السعودية	تنافس	خريج	متخرج	2012	2017
120024	ذكر	الأردنية	الطب	دكتور في الطب	98.6	قصبة الزرقاء	تنافس	خريج	متخرج	2012	2016
120030	انثى	الأردنية	الطب	دكتور في الطب	99.2	القويسمة	مكرمة معلمين	خريج	متخرج	2012	2018
120038	انثى	الأردنية	الهندسة والتكنولوجيا	الهندسة المدنية	100	السعودية	تنافس	تارك	غير مسجل	2012	2013
120042	انثى	الأردنية	الطب	دكتور في الطب	98.6	الجامعة	تنافس	خريج	متخرج	2012	2018
120050	ذكر	الأردنية	الطب	دكتور في الطب	98.6	قصبة الزرقاء	تنافس	خريج	متخرج	2012	2019
120053	ذكر	الأردنية	الطب	دكتور في الطب	98.5	الجامعة	تنافس	خريج	متخرج	2012	2016
120054	انثى	الأردنية	الطب	دكتور في الطب	97.1	قصبة الكرك	مكرمة جيش	خريج	متخرج	2012	2019
120063	ذكر	الأردنية	الطب	دكتور في الطب	96	قصبةعمان	أبناء الشهداء	تارك	غير مسجل	2012	2013
120066	انثى	الأردنية	الطب	دكتور في الطب	98.1	الجامعة	مكرمة جيش	خريج	متخرج	2012	2019
120071	ذكر	الأردنية	الطب	دكتور في الطب	97.8	قصبة السلط	مكرمة جيش	تارك	مفصول أكاديميا	2012	2016
120076	ذكر	الأردنية	الطب	دكتور في الطب	98.4	قصبة الزرقاء	تنافس	تارك	غير مسجل	2012	2017
120266	ذكر	الأردنية	الطب	دكتور في الطب	97.4	الجامعة	أبناء اعضاء هيئة التدريس	تارك	مفصول أكاديميا	2012	2017
120705	انثى	الأردنية	الطب	دكتور في الطب	94.7	الجامعة	البرنامج الموازي	خريج	متخرج	2012	2018
122194	ذكر	الأردنية	طب الأسنان	دكتور في طب الأسنان	94.3	الجامعة	البرنامج الموازي	منتظم	منتظم	2012
124273	ذكر	العراقية	طب الأسنان	دكتور في طب الأسنان	97.33	الكويتية	البرنامج الدولي	تارك	غير مسجل	2012	2016
124370	ذكر	الأمريكية	الطب	دكتور في الطب	97.59	السورية	البرنامج الدولي	خريج	متخرج	2012	2018
124614	انثى	العراقية	الطب	دكتور في الطب	98.5	الإماراتية	البرنامج الدولي	تارك	غير مسجل	2012	2013
124683	ذكر	الفلسطينية	الطب	دكتور في الطب	100	السعودية	البرنامج الموازي	خريج	متخرج	2012	2019
124765	ذكر	العراقية	الطب	دكتور في الطب	95	السويسرية	البرنامج الدولي	خريج	متخرج	2012	2018
124839	ذكر	الأردنية	الطب	دكتور في الطب	85.64	الليبية	العائدين من دول اخرى	خريج	متخرج	2012	2019
124866	ذكر	الأردنية	الصيدلة	الصيدلة	98.1	قصبةعمان	تنافس	خريج	متخرج	2018	2020
124955	انثى	الكويتية	الطب	دكتور في الطب	93.43	الكويتية	دولي / اتفاقيات	خريج	متخرج	2012	2019
124957	انثى	الكويتية	الطب	دكتور في الطب	97.15	الكويتية	دولي / اتفاقيات	تارك	غير مسجل	2012	2012
124960	انثى	الكويتية	الطب	دكتور في الطب	93.89	الكويتية	دولي / اتفاقيات	خريج	متخرج	2012	2018
124973	انثى	الأردنية	الطب	دكتور في الطب	98	الجامعة	تنافس	خريج	متخرج	2017	2019
124977	انثى	الأردنية	الطب	دكتور في الطب	98.4	الجامعة	تنافس	خريج	متخرج	2016	2017
125021	انثى	الأردنية	الطب	دكتور في الطب	96.3	الأمريكية	البرنامج الموازي	تارك	غير مسجل	2012	2020
125039	انثى	المغربية	الطب	دكتور في الطب	99.33	السعودية	تبادل ثقافي	تارك	غير مسجل	2012	2013
125076	انثى	الأردنية	الطب	دكتور في الطب	98.1	الأغوار الجنوبية	تنافس	خريج	متخرج	2015	2017
125105	ذكر	الكويتية	الطب	دكتور في الطب	95.45	الكويتية	دولي / اتفاقيات	تارك	غير مسجل	2012	2012
125295	ذكر	السورية	الطب	دكتور في الطب	98.6	القطرية	البرنامج الدولي	خريج	متخرج	2012	2016
125299	انثى	الكويتية	الطب	دكتور في الطب	95.53	الكويتية	دولي / اتفاقيات	تارك	مفصول مؤقت	2012	2017
125300	ذكر	الكويتية	الطب	دكتور في الطب	93.68	الكويتية	دولي / اتفاقيات	تارك	غير مسجل	2012	2014
125301	انثى	الكويتية	الطب	دكتور في الطب	93.92	الكويتية	دولي / اتفاقيات	تارك	غير مسجل	2012	2013
125412	انثى	الأردنية	الطب	دكتور في الطب	95.9	الجامعة	البرنامج الموازي	خريج	متخرج	2012	2019
125512	انثى	الأردنية	الطب	دكتور في الطب	99.78	السعودية	أبناء الدبلوماسيين	خريج	متخرج	2012	2018
125535	انثى	الأردنية	الطب	دكتور في الطب	93.7	وادي السير	أبناء مدرسين/ جامعات أخرى	خريج	متخرج	2012	2018
125775	انثى	الأردنية	الطب	دكتور في الطب	98	القطرية	أبناء الدبلوماسيين	خريج	متخرج	2012	2018
125853	ذكر	البحرينية	الطب	دكتور في الطب	92.5	البحرينية	دولي / اتفاقيات	تارك	غير مسجل	2012	2013
125854	ذكر	البحرينية	الطب	دكتور في الطب	95.5	البحرينية	دولي / اتفاقيات	خريج	متخرج	2012	2018
125927	ذكر	الكويتية	الطب	دكتور في الطب	90.64	الكويتية	دولي / اتفاقيات	تارك	غير مسجل	2012	2013
125995	انثى	الكويتية	الطب	دكتور في الطب	91.03	الكويتية	دولي / اتفاقيات	تارك	غير مسجل	2012	2014
125999	انثى	السعودية	الطب	دكتور في الطب	91	الأمريكية	دولي / اتفاقيات	تارك	مفصول مؤقت	2012	2016
126225	انثى	الأردنية	الطب	دكتور في الطب	97	الجامعة	البرنامج الموازي	تارك	غير مسجل	2012	2013
126455	انثى	الإسرائيلية	الطب	دكتور في الطب	99.8	الإسرائيلية	تبادل ثقافي	تارك	غير مسجل	2012	2012
126533	انثى	اليمنية	الطب	دكتور في الطب	98.37	اليمنية	تبادل ثقافي	خريج	متخرج	2012	2018
126577	انثى	الأردنية	الطب	دكتور في الطب	97.3	البريطانية	البرنامج الدولي	خريج	متخرج	2012	2016
126580	ذكر	العراقية	الطب	دكتور في الطب	93	الليبية	البرنامج الدولي	تارك	مفصول أكاديميا	2012	2017
126581	انثى	الكويتية	الطب	دكتور في الطب	96.24	الكويتية	دولي / اتفاقيات	تارك	غير مسجل	2012	2014
126606	ذكر	الأردنية	الطب	دكتور في الطب	96.15	السورية	البرنامج الموازي	خريج	متخرج	2013	2015
126642	ذكر	الكويتية	الطب	دكتور في الطب	98.61	السعودية	دولي / اتفاقيات	خريج	متخرج	2012	2019
126644	ذكر	الأردنية	الطب	دكتور في الطب	93.9	الجامعة	مقاعد مجالس تعليم عالي	خريج	متخرج	2012	2018
126841	انثى	الأردنية	الطب	دكتور في الطب	99	الإماراتية	البرنامج الموازي	خريج	متخرج	2012	2020
126987	ذكر	العراقية	الطب	دكتور في الطب	91.14	العراقية	البرنامج الدولي	تارك	غير مسجل	2012	2014
127012	ذكر	الكويتية	الطب	دكتور في الطب	90.81	الكويتية	دولي / اتفاقيات	خريج	متخرج	2012	2019
127151	انثى	الفلسطينية	الطب	دكتور في الطب	96.1	الفلسطينية	البرنامج الدولي	خريج	متخرج	2012	2018
127230	انثى	البحرينية	الطب	دكتور في الطب	90.6	البحرينية	دولي / اتفاقيات	تارك	مفصول مؤقت	2012	2017
127448	انثى	العراقية	الطب	دكتور في الطب	97.71	العراقية	البرنامج الدولي	تارك	غير مسجل	2012	2015
127458	ذكر	الأردنية	الصيدلة	الصيدلة	100	السعودية	تنافس	تارك	غير مسجل	2012	2015
127479	ذكر	الأردنية	الطب	دكتور في الطب	95.7	قصبة الكرك	ابناء عاملين/تعليم عالي	خريج	متخرج	2012	2019
127518	ذكر	السعودية	الطب	دكتور في الطب	93.85	السعودية	دولي / اتفاقيات	تارك	غير مسجل	2012	2013
127519	انثى	السعودية	الطب	دكتور في الطب	92.95	السعودية	دولي / اتفاقيات	تارك	غير مسجل	2012	2015
127520	انثى	السعودية	الطب	دكتور في الطب	98	السعودية	دولي / اتفاقيات	تارك	غير مسجل	2012	2013
127521	انثى	السعودية	علوم التأهيل	العلاج الطبيعي	92.65	السعودية	دولي / اتفاقيات	تارك	غير مسجل	2012	2015
127522	انثى	السعودية	الطب	دكتور في الطب	99.97	السعودية	دولي / اتفاقيات	خريج	متخرج	2012	2019
127525	ذكر	السعودية	الطب	دكتور في الطب	96.13	السعودية	دولي / اتفاقيات	تارك	غير مسجل	2012	2013
127526	انثى	السعودية	الطب	دكتور في الطب	95.99	السعودية	دولي / اتفاقيات	تارك	غير مسجل	2012	2014
127528	ذكر	السعودية	الطب	دكتور في الطب	99.14	السعودية	دولي / اتفاقيات	تارك	غير مسجل	2012	2013
127529	ذكر	السعودية	الطب	دكتور في الطب	95.91	السعودية	دولي / اتفاقيات	تارك	غير مسجل	2012	2013
127530	ذكر	السعودية	الطب	دكتور في الطب	97.13	السعودية	دولي / اتفاقيات	تارك	غير مسجل	2012	2013
127531	انثى	السعودية	الصيدلة	الصيدلة	88.57	السعودية	دولي / اتفاقيات	تارك	منسحب من الجامعه	2012	2017
127533	ذكر	السعودية	الطب	دكتور في الطب	92.06	السعودية	دولي / اتفاقيات	تارك	غير مسجل	2012	2013
127534	ذكر	السعودية	الطب	دكتور في الطب	91.03	السعودية	دولي / اتفاقيات	تارك	غير مسجل	2012	2013
127535	انثى	السعودية	الطب	دكتور في الطب	99.43	السعودية	دولي / اتفاقيات	تارك	غير مسجل	2012	2016
127536	انثى	السعودية	الحقوق	القانون	90.97	السعودية	دولي / اتفاقيات	خريج	متخرج	2012	2017
127537	ذكر	السعودية	الطب	دكتور في الطب	99.04	السعودية	دولي / اتفاقيات	تارك	غير مسجل	2012	2013
127540	انثى	الأردنية	الهندسة	الهندسة المدنية	97.3	قصبةعمان	أبناء اعضاء هيئة التدريس	خريج	متخرج	2012	2018
127543	انثى	الأردنية	الطب	دكتور في الطب	98.3	الجامعة	أبناء اعضاء هيئة التدريس	خريج	متخرج	2012	2019
127548	انثى	الأردنية	الطب	دكتور في الطب	97.1	الجامعة	أبناء عاملين في الجامعة	خريج	متخرج	2012	2018
127598	ذكر	السعودية	الطب	دكتور في الطب	99.41	السعودية	دولي / اتفاقيات	تارك	غير مسجل	2012	2013
127601	ذكر	الأردنية	الحقوق	القانون	93.9	قصبةعمان	مقاعد مجالس تعليم عالي	خريج	متخرج	2012	2018
127614	ذكر	الأردنية	الطب	دكتور في الطب	93.4	قصبةاربد	البرنامج الموازي	خريج	متخرج	2012	2018
127658	انثى	السعودية	الطب	دكتور في الطب	98.77	السعودية	دولي / اتفاقيات	تارك	غير مسجل	2012	2013
127662	انثى	الأردنية	الطب	دكتور في الطب	95.1	البريطانية	أبناء اعضاء هيئة التدريس	خريج	متخرج	2012	2019
127683	انثى	الأردنية	الطب	دكتور في الطب	97.5	الجامعة	أبناء عاملين في الجامعة	خريج	متخرج	2013	2017
127697	انثى	السعودية	الطب	دكتور في الطب	96.65	السعودية	دولي / اتفاقيات	تارك	غير مسجل	2012	2013
127862	ذكر	السعودية	الطب	دكتور في الطب	99.97	السعودية	البرنامج الدولي	تارك	غير مسجل	2012	2012
127863	انثى	السعودية	الصيدلة	الصيدلة	92.26	السعودية	دولي / اتفاقيات	خريج	متخرج	2012	2017
127973	ذكر	السعودية	علوم التأهيل	العلاج الطبيعي	95.71	السعودية	دولي / اتفاقيات	تارك	غير مسجل	2012	2014
127979	ذكر	السعودية	الطب	دكتور في الطب	96.52	السعودية	دولي / اتفاقيات	تارك	غير مسجل	2012	2014
127985	ذكر	السعودية	الطب	دكتور في الطب	95.38	السعودية	دولي / اتفاقيات	تارك	غير مسجل	2012	2014
128077	انثى	الأردنية	الطب	دكتور في الطب	94.1	الجامعة	البرنامج الموازي	خريج	متخرج	2012	2018
128091	ذكر	السعودية	الطب	دكتور في الطب	91.39	السعودية	دولي / اتفاقيات	تارك	غير مسجل	2012	2013
128169	ذكر	السورية	الطب	دكتور في الطب	98.92	السعودية	البرنامج الدولي	تارك	غير مسجل	2012	2013
128174	ذكر	الأردنية	الطب	دكتور في الطب	95.4	قصبة الزرقاء	البرنامج الموازي	خريج	متخرج	2012	2018
128264	انثى	الأردنية	الطب	دكتور في الطب	96.4	الجامعة	البرنامج الموازي	خريج	متخرج	2012	2018
128325	ذكر	اليمنية	الطب	دكتور في الطب	98.62	اليمنية	تبادل ثقافي	تارك	غير مسجل	2012	2013
128333	ذكر	السعودية	الطب	دكتور في الطب	91.18	السعودية	دولي/ المجموعة العربية	تارك	غير مسجل	2012	2012
128348	انثى	اليمنية	الطب	دكتور في الطب	95	اليمنية	تبادل ثقافي	خريج	متخرج	2012	2019
128365	انثى	الأردنية	الطب	دكتور في الطب	96.7	الجامعة	أبناء عاملين في الجامعة	خريج	متخرج	2012	2018
128510	انثى	الأردنية	الطب	دكتور في الطب	97	الجامعة	البرنامج الموازي	خريج	متخرج	2012	2016
128619	ذكر	السعودية	طب الأسنان	دكتور في طب الأسنان	97.04	السعودية	دولي / اتفاقيات	تارك	مفصول أكاديميا	2012	2016
128787	ذكر	الأردنية	الطب	دكتور في الطب	97.4	القويسمة	البرنامج الموازي	خريج	متخرج	2012	2018
128804	ذكر	الأردنية	الطب	دكتور في الطب	94.1	الأمريكية	البرنامج الموازي	تارك	غير مسجل	2012	2015
128859	ذكر	الأردنية	طب الأسنان	دكتور في طب الأسنان	95	الجامعة	البرنامج الموازي	خريج	متخرج	2012	2019
128902	انثى	السعودية	الطب	دكتور في الطب	100	السعودية	دولي / اتفاقيات	تارك	غير مسجل	2012	2014
128915	انثى	الأردنية	الطب	دكتور في الطب	96.5	الجامعة	البرنامج الموازي	تارك	غير مسجل	2012	2014
128947	انثى	الماليزية	الطب	دكتور في الطب	96.3	الماليزية	البرنامج الموازي	خريج	متخرج	2012	2018
128954	انثى	الماليزية	الطب	دكتور في الطب	97.5	الماليزية	البرنامج الموازي	خريج	متخرج	2012	2018
128956	انثى	الماليزية	الطب	دكتور في الطب	97	الماليزية	البرنامج الموازي	خريج	متخرج	2012	2018
128969	انثى	الماليزية	الطب	دكتور في الطب	96.6	الماليزية	البرنامج الموازي	خريج	متخرج	2012	2018
128973	انثى	الماليزية	الطب	دكتور في الطب	94.7	الماليزية	البرنامج الموازي	خريج	متخرج	2012	2018
128978	ذكر	الماليزية	الطب	دكتور في الطب	95	السعودية	البرنامج الموازي	تارك	غير مسجل	2012	2012
128979	ذكر	الماليزية	الطب	دكتور في الطب	96	الماليزية	البرنامج الموازي	تارك	غير مسجل	2012	2015
128981	ذكر	الماليزية	الطب	دكتور في الطب	96.4	الماليزية	البرنامج الموازي	تارك	غير مسجل	2012	2016
128982	انثى	الماليزية	الطب	دكتور في الطب	95.6	الماليزية	البرنامج الموازي	خريج	متخرج	2012	2019
129034	ذكر	الأردنية	الطب	دكتور في الطب	93.9	قصبة السلط	البرنامج الموازي	خريج	متخرج	2012	2018
129053	ذكر	اليمنية	الطب	دكتور في الطب	90.37	اليمنية	دولي / اتفاقيات	تارك	غير مسجل	2012	2014
129147	ذكر	الكويتية	الطب	دكتور في الطب	94.59	الكويتية	دولي / اتفاقيات	تارك	غير مسجل	2012	2013
129159	ذكر	الأردنية	الطب	دكتور في الطب	96.9	قصبة السلط	مكرمة جيش	خريج	متخرج	2012	2018
129185	ذكر	الأردنية	الطب	دكتور في الطب	99.68	السعودية	البرنامج الدولي	تارك	غير مسجل	2012	2015
129426	ذكر	الكويتية	الطب	دكتور في الطب	87.49	الكويتية	دولي / اتفاقيات	خريج	متخرج	2012	2019
129430	انثى	الكويتية	الطب	دكتور في الطب	89.05	الكويتية	دولي / اتفاقيات	تارك	غير مسجل	2012	2016
129440	ذكر	السعودية	الطب	دكتور في الطب	95.6	السعودية	دولي / اتفاقيات	تارك	غير مسجل	2012	2014
129441	ذكر	السعودية	الطب	دكتور في الطب	98.2	السعودية	دولي / اتفاقيات	تارك	غير مسجل	2012	2013
129449	ذكر	الكويتية	الطب	دكتور في الطب	88.55	الكويتية	دولي / اتفاقيات	خريج	متخرج	2012	2019
129453	ذكر	الإسرائيلية	الطب	دكتور في الطب	96.7	الإسرائيلية	البرنامج الدولي	تارك	غير مسجل	2012	2014

## Sheet: A3 (2018 Graduates data)
National ID	University ID	Gender	Birth year	Student's Nationality	Jordanian High school degree	Non Jordanian high school degree	High school degree	High school name	High school type	high school location	نوع القبول	Cumulative GPA	Basic years Average	Clinical years Average	Competency test - Basic	Competency test - Clinical
9911054130	91203	Male	1991	Jordanian		Bahraini	97.92				أبناء اعضاء هيئة التدريس	2.5518	2.6509	2.425
9922027149	100007	Female	1992	Jordanian	Jordanian		96	معان الثانوية للبنات	Public	قصبة معان	مكرمة جيش	2.512	2.7106	2.24583
9902037514	100024	Female	1990	Jordanian	Jordanian		97.9	Personal	Personal	قصبةعمان	مكرمة معلمين	2.5658	2.41917	2.4875
9921017785	100306	Male	1992	Jordanian	Jordanian		97	ابن الاثير الثانوية الشاملة للبنين	Public	قصبة الزرقاء	البرنامج الموازي	2.8251	2.97573	2.64583
9922048008	100455	Female	1992	Jordanian		Saudi	99.18				أبناء الدبلوماسيين	2.5292	2.36867	2.54167
9922015058	100471	Female	1992	Jordanian	Jordanian		94.6	سما الاوائل الثانوية	Private	قصبة السلط	أبناء عاملين في الجامعة	2.5565	2.57663	2.5625
	103635	Female	1993	Palestinian		Palestinian	98.3				البرنامج الموازي	3.0394	2.907	3.16667
9922023792	104407	Female	1992	Jordanian		British - IG	91.6				أبناء اعضاء هيئة التدريس	2.6776	2.60103	2.76667
2000415805	105493	Female	1992	Jordanian		Kuwaiti	98.57				البرنامج الموازي	2.5938	2.49193	2.62083
9932057547	110018	Female	1993	Jordanian	Jordanian		97.8	معان الثانوية للبنات	Public	قصبة معان	مكرمة معلمين	2.8504	2.59647	2.975
9932062638	110020	Female	1993	Jordanian	Jordanian		97.4	مدارس الملك عبدالله الثاني للتميز	Public	قصبة السلط	مكرمة جيش	2.7144	2.501	2.79167
9932068910	110026	Female	1993	Jordanian	Jordanian		98.5	ابو عليا الثانوية للبنات	Public	ماركا - عمان	مكرمة جيش	2.5514	2.55353	2.55417
9932056108	110032	Female	1993	Jordanian	Jordanian		99	ثانوية النظم المعاصرة	Private	قصبة السلط	مكرمة معلمين	3.1171	3.203	2.93333
9932055116	110037	Female	1993	Jordanian	Jordanian		97.6	بنات المزار الثانوية	Public	المزار الجنوبي - الكرك	مكرمة جيش	3.0191	2.9884	3.0125
9931009698	110040	Male	1993	Jordanian	Jordanian		98.4	مدارس الملك عبدالله الثاني للتميز	Public	قصبة الزرقاء	مكرمة جيش	3.006	2.85553	3.04167
9932007603	110051	Female	1993	Jordanian	Jordanian		98.8	النظم الحديثة الاولى	Private	الجامعة - عمان	تنافس	2.9605	2.7222	2.95833
9931036380	110062	Male	1993	Jordanian	Jordanian		99.3	مدارس الملك عبدالله الثاني للتميز	Public	قصبة الزرقاء	مكرمة جيش	2.6643	2.66817	2.57083
9931046620	110069	Male	1993	Jordanian	Jordanian		98.6	ابن الاثير الثانوية الشاملة للبنين	Public	قصبة الزرقاء	مكرمة جيش	2.9931	2.443	3.3875
9931039519	110073	Male	1993	Jordanian	Jordanian		98.8	خريبة السوق الثانوية للبنين	Public	القويسمة - عمان	تنافس	2.7911	2.75557	2.77917
9932015932	110078	Female	1993	Jordanian		Saudi	100				مكرمة جيش	2.602	2.39447	2.63333
9932006182	110080	Female	1993	Jordanian	Jordanian		97.9	القمة	Private	وادي السير - عمان	مكرمة جيش	3.0084	2.70303	3.19167
9932056635	110090	Female	1993	Jordanian	Jordanian		95.4	العالمية	Private	وادي السير - عمان	مكرمة جيش	3.3622	3.2698	3.38333
9931058194	110415	Male	1993	Jordanian	Jordanian		97.5	النموذجية / الجامعة الاردنية	Private	الجامعة - عمان	ابناء عاملين/تعليم عالي	2.8111	2.9919	2.64583
9931062851	114299	Male	1993	Jordanian		British - IG	98				تنافس	2.8379	2.92377	2.79167
9931014105	114406	Male	1993	Jordanian	Jordanian		98.2	الجزيرة	Private	الجامعة - عمان	البرنامج الموازي	2.9494	2.49397	3.26667
	114524	Female	1992	Israeli		Israeli	98.4				البرنامج الموازي	2.4284	2.3308	2.30833
	114669	Male	1993	Palestenian	Jordanian		100				البرنامج الموازي	3.28	3.1355	3.4125
2000278894	115534	Male	1994	Jordanian		Saudi	99.93				البرنامج الموازي	2.5265	2.25453	2.67917
	115535	Female	1992	Kuwaiti		Kuwaiti	93.75				دولي / اتفاقيات	2.5466	2.3245	2.65417
	115542	Female	1993	Kuwaiti		Kuwaiti	94.39				دولي / اتفاقيات	2.4495	2.50717	2.34583
9931019741	115909	Male	1993	Jordanian	Jordanian		97.1	الرضوان	Private	الجامعة - عمان	أبناء اعضاء هيئة التدريس	3.1045	2.89243	3.25
9931003799	115937	Male	1993	Jordanian	Jordanian		98.2	العمرية/ذكور	Private	الجامعة - عمان	أبناء عاملين في الجامعة	2.5444	2.6586	2.34583
9931042028	115943	Male	1993	Jordanian	Jordanian		92.7	كلية تراسانطه	Private	قصبةعمان	البرنامج الموازي	3.002	2.76413	3.16667
9932055010	115977	Female	1993	Jordanian	Jordanian		97.5	الاتحاد/اناث	Private	الجامعة - عمان	أبناء اعضاء هيئة التدريس	2.862	2.75607	2.8
	115984	Female	1993	Syrian		Kuwaiti	98.69				البرنامج الموازي	2.9071	2.52123	3.1625
9932038819	116100	Female	1993	Jordanian	Jordanian		94.1	الابداع التربوي	Private	الجامعة - عمان	أبناء اعضاء هيئة التدريس	2.7122	2.8388	2.55833
9932029091	116107	Female	1993	Jordanian	Jordanian		92.9	الوسام الذهبي	Private	قصبةعمان	البرنامج الموازي	2.5498	2.54747	2.575
	116145	Male	1994	Palestenian		Qatari	95.9				البرنامج الموازي	2.555	2.51433	2.55
9931045671	116195	Male	1993	Jordanian		Emarati	97.8				البرنامج الموازي	2.4745	2.45253	2.45833
9931025278	116201	Male	1993	Jordanian	Jordanian		97.6	البطرياركية اللاتينية / جبيهة	Private	الجامعة - عمان	البرنامج الموازي	2.6021	2.71617	2.4
9931037423	116223	Male	1993	Jordanian		British - IG	91				مقاعد مجالس تعليم عالي	2.5599	2.27483	2.775
9931003011	116294	Male	1993	Jordanian	Jordanian		97.6	اليوبيل الثانوية	Private	الجامعة - عمان	البرنامج الموازي	2.969	2.95757	2.9875
9931045351	116380	Male	1993	Jordanian		Emarati	98.7				البرنامج الموازي	2.7345	2.78533	2.5125
9931011310	116413	Male	1993	Jordanian		British - IG	92.6				مقاعد مجالس تعليم عالي	2.7177	2.64227	2.79583
9932027618	116424	Female	1993	Jordanian		Emarati	95.3				أبناء الدبلوماسيين	2.4314	2.62753	2.32083
9942007809	116475	Female	1994	Jordanian	Jordanian		98.1	النظم الحديثة الاولى	Private	الجامعة - عمان	أبناء اعضاء هيئة التدريس	2.8161	2.4283	3.02917
9931069510	116582	Male	1993	Jordanian		Saudi	99.99				البرنامج الموازي	2.8119	2.36667	3.0625
9931040708	116589	Male	1993	Jordanian	Jordanian		93.2	النظم الحديثة	Private	الجامعة - عمان	البرنامج الموازي	3.0885	3.18383	2.95417
9931041876	116792	Male	1993	Jordanian		Swiss - IB	99				تنافس	3.2302	3.23283	3.20417
9931027661	116944	Male	1993	Jordanian	Jordanian		95.5	النموذجية / الجامعة الاردنية	Private	الجامعة - عمان	البرنامج الموازي	2.2826	2.27143	2.125
9931059850	116999	Male	1993	Jordanian		American - SAT	95				البرنامج الموازي	2.5224	2.76663	2.25
9932029799	117006	Female	1993	Jordanian		Swiss - IB	95.3				البرنامج الموازي	2.7635	2.67223	2.90417
9931024466	117118	Male	1993	Jordanian	Jordanian		93.8	الاتحاد/طارق	Private	الجامعة - عمان	البرنامج الموازي	3.1795	3.0591	3.21667
	117325	Female	1991	Israeli		Israeli	99.3				تبادل ثقافي	2.5983	2.16417	2.50833
9931045343	117377	Male	1993	Jordanian		American - SAT	93.2				البرنامج الموازي	2.7073	2.52223	2.84583
	117557	Male	1993	Yemeni		Yemeni	98.37				تبادل ثقافي	3.4665	3.66667	3.25417
	117595	Female	1992	Yemeni		Yemeni	96				تبادل ثقافي	2.7864	2.53433	2.925
9931041965	117612	Male	1993	Jordanian	Jordanian		95.6	النظم الحديثة الثانية	Private	الجامعة - عمان	البرنامج الموازي	2.4892	2.11867	2.52917
9932053693	118875	Female	1993	Jordanian	Jordanian		97.2	اكاديمية عمان	Private	الجامعة - عمان	تنافس	2.5801	2.5616	2.70833
9932049815	118898	Female	1993	Jordanian	Jordanian		97.5	الصرح	Private	الجامعة - عمان	البرنامج الموازي	2.5615	2.8	2.28333
	119237	Female	1992	Bahraini		Bahraini	94.2				دولي / اتفاقيات	2.7847	2.58383	2.85
9921046591	119252	Male	1992	Jordanian	Jordanian		92.2	مادبا الثانوية الشاملة للبنين	Public	قصبةمادبا	العائدين من دول اخرى	2.7509	2.4505	2.75417
9891049219	119254	Male	1989	Jordanian	Jordanian		92.6	الرصيفة الثانوية للبنين	Public	الرصيفة - الزرقاء	العائدين من دول اخرى	2.328	2.38257	2.13333
9921019849	119258	Male	1992	Jordanian	Jordanian		93.5	بصيرا الثانوية للبنين	Public	بصيرا - السلط /البلقاء	العائدين من دول اخرى	2.8116	2.85603	2.67917
9921046678	119269	Male	1992	Jordanian	Jordanian		93.8	النموذجية/اليرموك	Private	قصبةاربد	العائدين من دول اخرى	2.5586	2.3606	2.63333
9921036556	119287	Male	1992	Jordanian	Jordanian		92.3	الحسينية الثانوية الريادية للبنين	Public	المزار الجنوبي - الكرك	العائدين من دول اخرى	2.5587	2.39697	2.7125
9921039917	119296	Male	1992	Jordanian	Jordanian		93.1	الحسين الثانوية للبنين	Public	بني كنانة - اربد	العائدين من دول اخرى	2.8303	2.67727	2.83333
9911022422	119298	Male	1991	Jordanian	Jordanian		96.1	التربية الريادية الثانية	Private	الجامعة - عمان	العائدين من دول اخرى	2.5069	2.8584	2.18333
9911011203	119301	Male	1991	Jordanian		Saudi	97.97				العائدين من دول اخرى	2.4821	2.4793	2.35417
9921015463	119326	Male	1992	Jordanian	Jordanian		95.2	مليح الثانوية الشاملة للبنين	Public	قصبةاربد	العائدين من دول اخرى	2.7233	2.7089	2.5875
9901025677	119343	Male	1990	Jordanian	Jordanian		93.9	مادبا الثانوية الشاملة للبنين	Public	قصبةمادبا	العائدين من دول اخرى	2.9771	2.7161	3.23333
9921030521	119348	Male	1992	Jordanian		Qatari	95.7				العائدين من دول اخرى	2.6117	2.64437	2.55
9921022274	119357	Male	1991	Jordanian	Jordanian		99.03	مفقود			العائدين من دول اخرى	2.4721	2.899	2.20833
9912017633	119360	Female	1991	Jordanian	Jordanian		95.1	العقبة الثانوية الشاملة للبنات	Public	قصبة العقبة	العائدين من دول اخرى	2.7011	2.421	2.74583
9911043504	119364	Male	1991	Jordanian		Saudi	99.68				العائدين من دول اخرى	2.6466	2.78253	2.63333
9922045630	119379	Female	1992	Jordanian	Jordanian		95.8	الشونة الشمالية الثانوية للبنات	Public	الاغوارالشمالية - اربد	العائدين من دول اخرى	2.5511	2.4596	2.61667
9891015615	119428	Male	1989	Jordanian		Saudi	92.64				العائدين من دول اخرى	2.4219	2.43207	2.38333
9921045733	119449	Male	1992	Jordanian	Jordanian		91.6	وادي السير الثانوية للبنين	Public	وادي السير - عمان	العائدين من دول اخرى	2.5118	2.4202	2.42917
9922012981	119510	Female	1992	Jordanian	Jordanian		94.8	البقعة الثانوية للبنات	Public	عين الباشا - السلط/ البلقاء	العائدين من دول اخرى	2.5642	2.39827	2.7
9921071464	119530	Male	1992	Jordanian	Jordanian		94.7	الاتحاد/طارق	Private	الجامعة - عمان	العائدين من دول اخرى	2.7558	2.81957	2.65833
9941062584	120001	Male	1994	Jordanian	Jordanian		97.5	جرش الثانوية الشاملة للبنين	Public	قصبة جرش	مكرمة معلمين	3.2489	3.42753	3.10833
9941070011	120002	Male	1994	Jordanian	Jordanian		99.2	التربية الريادية الثانية	Private	الجامعة - عمان	تنافس	3.5811	3.28853	3.775
9941041180	120003	Male	1994	Jordanian	Jordanian		97.8	مدارس الملك عبدالله الثاني للتميز	Public	قصبة السلط	مكرمة جيش	3.2721	3.28677	3.22083
9941061507	120004	Male	1994	Jordanian	Jordanian		98.1	الكلية العلمية الاسلامية/ذكور/جبل عمان	Private	قصبةعمان	مكرمة جيش	3.7639	3.84293	3.70417
9942027292	120005	Female	1994	Jordanian	Jordanian		99.4	اليوبيل الثانوية	Private	الجامعة - عمان	تنافس	3.245	3.18183	3.32917
9941024667	120006	Male	1994	Jordanian	Jordanian		99	مدارس الملك عبدالله الثاني للتميز	Public	قصبة السلط	تنافس	3.1936	3.15263	3.2125
9942005385	120008	Female	1994	Jordanian	Jordanian		98.9	مدارس الملك عبدالله الثاني للتميز	Public	قصبة الزرقاء	تنافس	3.3449	3.3924	3.3875
9942007163	120009	Female	1994	Jordanian	Jordanian		99.1	الكلية العلمية الاسلامية/بنات/جبل عمان	Private	قصبةعمان	تنافس	3.4559	3.62597	3.3125
9942041817	120010	Female	1994	Jordanian	Jordanian		98.3	الوهادنة الثانوية الشاملة للبنات	Public	قصبة عجلون	مكرمة جيش	3.1946	2.8537	3.55417
9942030297	120011	Female	1994	Jordanian	Jordanian		99.2	نايفة الثانوية الشاملة المختلطة	Public	ماركا - عمان	مكرمة جيش	3.9841	3.97427	3.98333
9942017370	120012	Female	1994	Jordanian	Jordanian		98.3	مدارس الملك عبدالله الثاني للتميز	Public	قصبة الزرقاء	مكرمة معلمين	2.8074	2.64113	2.94167
9942064385	120013	Female	1994	Jordanian	Jordanian		98.5	الجزيرة/اناث	Private	الجامعة - عمان	مكرمة معلمين	3.4901	3.45583	3.57917
9942013867	120015	Female	1994	Jordanian	Jordanian		97.7	العيس الثانوية للبنات	Public	قصبة الطفيلة	مكرمة معلمين	2.9142	3.1542	2.6875
9942034376	120016	Female	1994	Jordanian	Jordanian		98.5	اليوبيل الثانوية	Private	الجامعة - عمان	تنافس	3.0109	3.143	2.92083
9941070716	120017	Male	1994	Jordanian	Jordanian		98.4	كلية الحسين الثانويه	Public	قصبةعمان	تنافس	3.3868	3.64883	3.12083
9942010210	120018	Female	1994	Jordanian	Jordanian		98.8	النظم الحديثة الاولى	Private	الجامعة - عمان	تنافس	3.0661	2.92537	3.2
9941048485	120019	Male	1994	Jordanian	Jordanian		98.2	سما الاوائل الثانوية	Public	قصبة السلط	مكرمة جيش	2.8678	2.7246	2.99583
9942027366	120021	Female	1994	Jordanian	Jordanian		98.4	جمعية المركز الاسلامي الثانوية	Private	قصبة الزرقاء	مكرمة معلمين	3.4035	3.48077	3.325
9942028053	120023	Female	1994	Jordanian	Jordanian		98.8	اليوبيل الثانوية	Private	الجامعة - عمان	تنافس	3.4759	3.64503	3.32917
9941035633	120025	Male	1994	Jordanian	Jordanian		97.8	العالمية	Private	وادي السير - عمان	مكرمة جيش	3.1385	3.13353	3.15833
9941067463	120026	Male	1994	Jordanian		Saudi	100				تنافس	2.5455	2.6528	2.41667
9941064778	120027	Male	1994	Jordanian	Jordanian		98.4	الكلية العلمية الاسلامية/ الجبيهة/ ذكور	Private	الجامعة - عمان	تنافس	2.9245	2.8005	2.98333
9942025166	120028	Female	1994	Jordanian	Jordanian		99.3	أروى بنت عبد المطلب الثانوية	Public	قصبة العقبة	تنافس	3.5558	3.8078	3.325
9942029419	120029	Female	1994	Jordanian	Jordanian		98.7	النظم الحديثة الاولى	Private	الجامعة - عمان	مكرمة معلمين	3.2851	3.67393	2.91667
9941008310	120031	Male	1994	Jordanian	Jordanian		98.8	بطرياركية اللاتين الثانوية للبنين	Private	قصبةمادبا	تنافس	3.98	3.97473	3.99167
9942037603	120032	Female	1994	Jordanian	Jordanian		99.3	الدر المنثور	Private	الجامعة - عمان	تنافس	3.0367	2.7852	3.26667
9942032314	120033	Female	1994	Jordanian	Jordanian		98.6	عين الباشا الثانويه للبنات	Public	عين الباشا - السلط/ البلقاء	تنافس	3.9672	3.97477	3.96667
9941009423	120034	Male	1994	Jordanian	Jordanian		98.5	الاتحاد/طارق	Private	الجامعة - عمان	تنافس	2.8683	2.89997	2.875
9942039367	120035	Female	1994	Jordanian	Jordanian		98.2	الحسين الثانوية للبنات	Public	قصبة الزرقاء	مكرمة جيش	2.9398	2.83913	3.10833
9942067109	120036	Female	1994	Jordanian		Emarati	99.9				مكرمة معلمين	2.3002	2.4593	2.21667
9942023853	120037	Female	1994	Jordanian	Jordanian		98	النظم الحديثة الاولى	Private	الجامعة - عمان	مكرمة جيش	3.2562	3.253	3.25833
9942008597	120039	Female	1994	Jordanian	Jordanian		96.9	الطفيلة الثانوية للبنات	Public	قصبة الطفيلة	مكرمة جيش	2.8825	2.7126	3.04167
9942055518	120040	Female	1994	Jordanian	Jordanian		98.6	مدارس الملك عبدالله الثاني للتميز	Public	قصبة السلط	تنافس	3.453	3.29003	3.54583
9942020393	120041	Female	1994	Jordanian	Jordanian		98.2	ام سلمة الثانوية للبنات	Public	قصبة الزرقاء	مكرمة جيش	2.6884	2.62707	2.75417
9941006299	120043	Male	1994	Jordanian	Jordanian		98.7	اكاديمية عمان	Private	الجامعة - عمان	تنافس	2.8639	2.71227	2.96667
9941038465	120044	Male	1994	Jordanian	Jordanian		98.3	مدارس الملك عبدالله الثاني للتميز	Public	قصبة الزرقاء	مكرمة جيش	3.1489	2.8728	3.39167
9942053468	120045	Female	1994	Jordanian	Jordanian		97.2	عوجان الثانوية للبنات	Public	الرصيفة - الزرقاء	مكرمة جيش	3.1801	3.15467	3.17083
9941029469	120046	Male	1994	Jordanian	Jordanian		98.2	النظم الحديثة الثانية	Private	الجامعة - عمان	مكرمة جيش	3.4874	3.69963	3.25
9941068698	120047	Male	1994	Jordanian	Jordanian		98.7	الكلية العلمية الاسلامية/ الجبيهة/ ذكور	Private	الجامعة - عمان	تنافس	3.5241	3.74103	3.29167
9941033668	120048	Male	1994	Jordanian	Jordanian		98.6	الجزيرة	Private	الجامعة - عمان	مكرمة جيش	3.0846	3.07293	3.12083
9941011831	120051	Male	1994	Jordanian	Jordanian		97.7	المفرق الثانوية للبنين	Public	قصبة المفرق	أوائل ألوية/محافظات	2.9405	3.20833	2.65833
9941060518	120052	Male	1994	Jordanian	Jordanian		98.4	الفاروق الثانوية	Public	قصبة الزرقاء	تنافس	3.6289	3.51517	3.78333
9942028319	120055	Female	1994	Jordanian	Jordanian		98.6	العالمية	Private	وادي السير - عمان	تنافس	3.848	3.83887	3.84583
9942031129	120056	Female	1994	Jordanian	Jordanian		98.4	اكاديمية عمان	Private	الجامعة - عمان	مكرمة معلمين	3.5196	3.66937	3.36667
9942045481	120057	Female	1994	Jordanian	Jordanian		98.5	الاتحاد/اناث	Private	الجامعة - عمان	مكرمة معلمين	3.6714	3.70753	3.62083
9942058089	120058	Female	1994	Jordanian	Jordanian		98.8	مدارس الملك عبدالله الثاني للتميز	Public	قصبة السلط	تنافس	3.2109	3.0808	3.3375
9942067022	120059	Female	1994	Jordanian	Jordanian		98.5	الراهبات الفرانسيسكانيات	Private	وادي السير - عمان	تنافس	3.6308	3.6264	3.62917
9942014962	120060	Female	1994	Jordanian	Jordanian		98.8	اليوبيل الثانوية	Private	الجامعة - عمان	تنافس	3.9787	3.97173	3.975
9942018302	120062	Female	1994	Jordanian	Jordanian		98.9	الدر المنثور	Private	الجامعة - عمان	مكرمة جيش	3.7367	3.63383	3.80833
9942040595	120064	Female	1994	Jordanian	Jordanian		97.8	الكلية العلمية الاسلامية/ الجبيهة/ اناث	Private	الجامعة - عمان	مكرمة جيش	2.9407	2.988	2.94583
9942040661	120065	Female	1994	Jordanian	Jordanian		98.4	الدر المنثور	Private	الجامعة - عمان	تنافس	3.4694	3.14913	3.75417
9941045092	120067	Male	1994	Jordanian	Jordanian		98.6	الرضوان	Private	الجامعة - عمان	مكرمة معلمين	3.8176	3.88383	3.75833
9931054142	120068	Male	1993	Jordanian	Jordanian		99	Personal	Personal	الجامعة - عمان	تنافس	2.6038	2.49193	2.625
9941025217	120069	Male	1994	Jordanian	Jordanian		98.7	الجزيرة	Private	الجامعة - عمان	تنافس	3.0975	3.1528	2.99583
9931048557	120070	Male	1993	Jordanian	Jordanian		99	الاتحاد/طارق	Private	الجامعة - عمان	تنافس	3.2774	2.99243	3.44583
9942062805	120072	Female	1994	Jordanian	Jordanian		99	الاتحاد/اناث	Private	الجامعة - عمان	تنافس	3.3621	3.33917	3.38333
9942034993	120073	Female	1994	Jordanian	Jordanian		98	الاتحاد/اناث	Private	الجامعة - عمان	مكرمة جيش	2.8231	2.5379	3.05
9941031450	120074	Male	1994	Jordanian	Jordanian		98.8	صافوط الثانوية الشاملة للبنين	Public	عين الباشا - السلط/ البلقاء	مكرمة معلمين	3.0704	3.08347	3.08333
9942022509	120075	Female	1994	Jordanian	Jordanian		98.7	النظم الحديثة الاولى	Private	الجامعة - عمان	تنافس	3.868	3.87817	3.86667
9942035310	120077	Female	1994	Jordanian	Jordanian		98.4	الدر المنثور	Private	الجامعة - عمان	تنافس	3.6496	3.467	3.7875
9942045382	120078	Female	1994	Jordanian	Jordanian		96.2	وادي موسى الثانوية للبنات	Public	البتراء - معان	مكرمة جيش	2.7336	2.51593	2.90417
9942054423	120079	Female	1994	Jordanian	Jordanian		98.8	النظم الحديثة الاولى	Private	الجامعة - عمان	تنافس	3.8858	3.94697	3.8375
9941013721	120080	Female	1994	Jordanian	Jordanian		98.5	القمة	Private	وادي السير - عمان	تنافس	3.9086	3.94523	3.86667
9942013030	120081	Female	1994	Jordanian	Jordanian		98.8	علان الثانويه الشاملة للبنات	Public	قصبة السلط	تنافس	3.1851	2.85683	3.54167
9942049240	120083	Female	1994	Jordanian	Jordanian		99	عنجرة الثانوية الشاملة للبنات	Public	قصبة عجلون	مكرمة جيش	3.8754	3.88607	3.875
9941023301	120085	Male	1994	Jordanian	Jordanian		98.4	اكاديمية عمان	Private	الجامعة - عمان	تنافس	3.5237	3.60323	3.41667
9941002339	120119	Male	1994	Jordanian	Jordanian		97.6	الوطنية الاورثوذوكسية / الشميساني	Private	قصبةعمان	أبناء اعضاء هيئة التدريس	3.2514	3.49303	3.00833
9942018357	120132	Female	1994	Jordanian	Jordanian		97.8	راهبات الوردية الأهلية/ الشميساني	Private	قصبةعمان	البرنامج الموازي	3.0824	3.161	2.99167
9942067097	120151	Female	1994	Jordanian	Jordanian		97	ضاحية الرشيد الثانوية للبنات	Public	الجامعة - عمان	البرنامج الموازي	2.4609	2.7063	2.24167
9942052180	120197	Female	1994	Jordanian	Jordanian		96.7	اكاديمية عمان	Private	الجامعة - عمان	أبناء اعضاء هيئة التدريس	3.5397	3.4784	3.69167
9942030176	120230	Female	1994	Jordanian	Jordanian		96.1	المعمدانية	Private	الجامعة - عمان	البرنامج الموازي	3.4431	3.3112	3.55833
9942022643	120253	Female	1994	Jordanian	Jordanian		97.3	الدر المنثور	Private	الجامعة - عمان	البرنامج الموازي	3.5887	3.77053	3.3875
9941006398	120383	Male	1994	Jordanian	Jordanian		95.3	الراهبات الفرانسيسكانيات	Private	وادي السير - عمان	البرنامج الموازي	3.4165	3.67047	3.2
	124278	Female	1994	Iraqi	Jordanian		96.8			قصبةعمان	البرنامج الدولي	2.5096	2.51973	2.5875
	124291	Male	1994	Iraqi		British - IG	96.1				البرنامج الدولي	3.5813	3.896	3.3625
	124315	Female	1994	American		Kuwaiti	97.1				البرنامج الدولي	2.317	2.46107	2.18333
9942054912	124343	Female	1994	Jordanian		British - IG	97.6				البرنامج الموازي	3.0192	2.85037	3.2
	124347	Female	1993	Canadian		Canadian	91.8				البرنامج الدولي	2.9283	2.96993	2.82917
	124376	Female	1994	Lebanese	Jordanian		99.4			قصبةعمان	البرنامج الموازي	3.7505	3.7459	3.74583
9942021310	124399	Female	1994	Jordanian		British - IG	97.6				البرنامج الموازي	3.1494	3.1815	3.12917
	124452	Female	1994	American		Kuwaiti	99.14				البرنامج الدولي	2.7606	2.9511	2.65417
	124464	Male	1994	Palestenian	Jordanian		100				البرنامج الدولي	3.027	3.30903	2.75
	124475	Female	1994	American		Swiss - IB	93.7				البرنامج الدولي	2.9025	3.23597	2.64167
	124526	Female	1993	Swedish	Jordanian		98			قصبةعمان	البرنامج الدولي	3.1157	3.46917	2.775
	124543	Female	1994	Iraqi	Jordanian		99			الجامعة - عمان	البرنامج الدولي	3.8152	4	3.6375
	124546	Male	1994	Iraqi	Jordanian		98.3			قصبةعمان	البرنامج الدولي	3.1467	3.10007	3.17917
	124550	Female	1994	Iraqi		American - SAT	93.9				البرنامج الدولي	3.2519	3.40973	3.2
	124552	Male	1994	Iraqi	Jordanian		96			قصبةعمان	البرنامج الدولي	2.8042	2.94777	2.72917
	124564	Male	1993	Israeli		Israeli	98.1				البرنامج الدولي	3.9757	3.93843	4
	124566	Female	1994	Iraqi	Jordanian		98.1			قصبةعمان	البرنامج الدولي	2.9254	2.8352	3.08333
	124611	Male	1995	Syrian		British - IG	97.6				البرنامج الدولي	3.6331	3.91943	3.3375
9941073228	124729	Male	1994	Jordanian		Kuwaiti	99.56				البرنامج الموازي	2.3791	2.49053	2.26667
9952037822	124805	Female	1995	Jordanian		Emarati	99.5				البرنامج الموازي	3.9825	3.98233	3.98333
9951054703	124817	Male	1995	Jordanian		Libyan	97.79				البرنامج الموازي	3.3944	3.70343	3.13333
9932051377	124885	Female	1993	Jordanian	Jordanian		97.4	التربية الريادية الأولى	Private	الجامعة - عمان	البرنامج الموازي	2.3685	2.43687	2.29167
9941023763	124941	Male	1994	Jordanian	Jordanian		98.1	الكلية العلمية الاسلامية/ الجبيهة/ ذكور	Private	الجامعة - عمان	البرنامج الموازي	3.1918	3.37357	2.9875
9941073480	124968	Male	1994	Jordanian		American - SAT	98.5				تنافس	3.8528	3.825	3.9
	124975	Male	1994	Palestenian	Jordanian		100				البرنامج الدولي	3.9567	3.97427	3.95833
9942044386	124977	Female	1994	Jordanian	Jordanian		98.4	النظم الحديثة الاولى	Private	الجامعة - عمان	تنافس	3.5189	3.41413	3.6125
9942065287	125040	Female	1994	Jordanian	Jordanian		97.3	ثانوية المنهل للبنات	Private	الجامعة - عمان	البرنامج الموازي	2.7079	2.62737	2.85
9942024362	125076	Female	1994	Jordanian	Jordanian		98.1	البوتاس الثانوية للبنات	Public	الأغوار الجنوبية - الكرك	تنافس	3.5226	3.26403	3.78333
9941007991	125124	Male	1994	Jordanian		British - IG	98				تنافس	3.7405	3.8578	3.64167
9942040565	125186	Female	1994	Jordanian		British - IG	97.6				أبناء اعضاء هيئة التدريس	3.514	3.80553	3.25
9942018089	125227	Female	1994	Jordanian		Emarati	99				البرنامج الموازي	2.599	2.61443	2.5
	125248	Male	1994	Kuwaiti		Kuwaiti	94.06				دولي / اتفاقيات	2.6393	2.8918	2.375
	125295	Male	1988	Syrian		Qatari	98.6				البرنامج الدولي	2.2076	N/A	2.04583
9942019601	125311	Female	1994	Jordanian	Jordanian		97.9	راهبات الوردية الأهلية/ الشميساني	Private	قصبةعمان	البرنامج الموازي	3.0643	3.24843	2.88333
9941024838	125321	Male	1994	Jordanian	Jordanian		97.9	النظم الحديثة الثانية	Private	الجامعة - عمان	البرنامج الموازي	3.1123	3.227	2.9875
9942011560	125407	Female	1994	Jordanian		British - IG	96.9				مقاعد مجالس تعليم عالي	2.8416	2.7077	2.89583
9942033410	125550	Female	1994	Jordanian		Saudi	100				البرنامج الموازي	2.6365	2.7773	2.55
9942004160	125765	Female	1994	Jordanian	Jordanian		97.9	النظم الحديثة الاولى	Private	الجامعة - عمان	البرنامج الموازي	3.1184	3.22637	3.0125
	125852	Female	1993	Bahraini		Bahraini	94.2				دولي / اتفاقيات	2.8455	2.87107	2.83333
	125855	Female	1994	Bahraini		Bahraini	94.9				دولي / اتفاقيات	2.5047	2.51863	2.5125
	125856	Female	1994	Bahraini		Bahraini	94.2				دولي / اتفاقيات	2.8656	2.83697	2.90833
	125902	Female	1994	Tunisian	Jordanian		91.6			قصبةعمان	تبادل ثقافي	2.871	2.75223	3.075
9941065983	126106	Male	1994	Jordanian	Jordanian		93.6	اكاديمية عمان	Private	الجامعة - عمان	البرنامج الموازي	2.6927	2.49277	2.84167
9952020580	126172	Female	1995	Jordanian		Saudi	100				أبناء عاملين في الجامعة	2.7118	2.56113	2.9125
	126319	Female	1994	Czech	Jordanian		98.5			قصبةعمان	البرنامج الموازي	3.4041	3.28823	3.52083
9942008642	126364	Female	1994	Jordanian	Jordanian		98.1	الاتحاد/اناث	Private	الجامعة - عمان	أبناء مدرسين/ جامعات أخرى	2.8772	3.0581	2.6875
	126485	Female	1993	Bahraini		Bahraini	97				دولي / اتفاقيات	3.2028	2.81693	3.225
	126486	Female	1994	Palestenian		Palestinian	99.6				تبادل ثقافي	3.4428	3.36537	3.54167
	126496	Male	1994	Palestenian		British - IG	96.5				البرنامج الدولي	3.8928	3.83493	3.95833
9951004836	126538	Male	1995	Jordanian	Jordanian		95.6	النموذجية / الجامعة الاردنية	Private	الجامعة - عمان	مقاعد مجالس تعليم عالي	3.0897	3.23357	2.98333
9931000290	126605	Male	1993	Jordanian		British - IG	96.9				البرنامج الدولي	3.0105	N/A	3.0125
	126627	Male	1991	Kuwaiti		Kuwaiti	89.71				دولي / اتفاقيات	2.6937	2.6183	2.62083
	126656	Female	1994	British	Jordanian		97.3			قصبةعمان	البرنامج الدولي	2.8373	2.65877	3.00417
9942019913	126665	Female	1994	Jordanian	Jordanian		97.7	بطرياركية اللاتين الثانوية للبنات	Private	قصبةمادبا	البرنامج الموازي	3.2093	2.89473	3.475
9941024002	126697	Male	1994	Jordanian	Jordanian		97.7	اكاديمية السلط/ بنين	Private	قصبة السلط	البرنامج الموازي	3.7601	3.85277	3.70833
9932010525	126737	Female	1993	Jordanian	Jordanian		97.6	Personal	Personal	الجامعة - عمان	البرنامج الموازي	3.2085	N/A	3.28333
	126765	Female	1994	Palestenian	Jordanian		97.9			قصبةعمان	البرنامج الموازي	3.5804	3.45563	3.70833
2000175165	126861	Male	1994	Jordanian	Jordanian		97.6	أكاديمية ريحان الدولية	Private	الجامعة - عمان	البرنامج الموازي	2.8464	2.96463	2.69167
9941036044	126940	Male	1994	Jordanian	Jordanian		97.6	الرضوان	Private	الجامعة - عمان	البرنامج الموازي	3.197	3.23643	3.12917
9941048749	127199	Male	1994	Jordanian	Jordanian		91	اكاديمية عمان	Private	الجامعة - عمان	البرنامج الموازي	2.5867	2.55353	2.725
9941003821	127253	Male	1994	Jordanian	Jordanian		97.5	الروم الثانوية للبنين	Private	قصبةمادبا	البرنامج الموازي	2.7857	2.74887	2.85417
9942007387	127265	Female	1994	Jordanian	Jordanian		97.5	النظم الحديثة الاولى	Private	الجامعة - عمان	البرنامج الموازي	3.1987	3.06157	3.39167
9942068741	127308	Female	1994	Jordanian	Jordanian		97.5	الحسين الثانوية للبنات	Public	قصبة الزرقاء	البرنامج الموازي	3.1011	2.71957	3.49167
	127330	Male	1994	Syrian		Syrian	96.9				البرنامج الدولي	3.27	3.18487	3.29583
2000435709	127341	Male	1994	Jordanian		British - IG	98				تنافس	3.9051	3.95707	3.86667
9941021569	127352	Male	1994	Jordanian	Jordanian		97.5	الكلية العلمية الاسلامية/ ذكور / جبل عمان	Private	قصبةعمان	البرنامج الموازي	2.9652	2.89773	2.99167
9941018400	127411	Male	1994	Jordanian	Jordanian		97.4	اكاديمية عمان	Private	الجامعة - عمان	أبناء اعضاء هيئة التدريس	2.9915	2.76877	3.24167
9941046675	127483	Male	1994	Jordanian	Jordanian		97.2	النموذجية / الجامعة الاردنية	Private	الجامعة - عمان	أبناء اعضاء هيئة التدريس	3.1505	3.2544	3.0375
	127523	Female	1993	Saudi	Jordanian		94.3			قصبةعمان	دولي / اتفاقيات	2.5548	2.44097	2.64167
9941051694	127544	Male	1994	Jordanian	Jordanian		98	الحصاد / ذكور	Private	القويسمة - عمان	أبناء اعضاء هيئة التدريس	3.0067	3.22067	2.8125
9942060608	127561	Female	1994	Jordanian	Jordanian		96.7	الاتفاق الدولية	Private	الجامعة - عمان	أبناء عاملين في الجامعة	2.8469	2.88967	2.81667
9941010228	127563	Male	1994	Jordanian	Jordanian		96.8	الكلية العلمية الاسلامية/ الجبيهة/ ذكور	Private	الجامعة - عمان	أبناء اعضاء هيئة التدريس	2.6435	2.55903	2.70833
9941018351	127573	Male	1994	Jordanian	Jordanian		93.8	النموذجية / الجامعة الاردنية	Private	الجامعة - عمان	البرنامج الموازي	2.5554	2.47237	2.67083
9942052996	127582	Female	1994	Jordanian	Jordanian		97.7	اكاديمية عمان	Private	الجامعة - عمان	أبناء عاملين في الجامعة	3.2304	3.14457	3.34583
9941010611	127595	Male	1994	Jordanian		British - IG	96.9				أبناء عاملين في الجامعة	2.7793	3.01657	2.58333
9942029098	127643	Female	1994	Jordanian	Jordanian		96.7	مدارس الملك عبدالله الثاني للتميز	Public	قصبة السلط	أبناء عاملين في الجامعة	3.0243	2.96337	3.07083
9941056882	127668	Male	1994	Jordanian		British - IG	94.3				البرنامج الموازي	2.2845	2.28417	2.3
	127672	Male	1994	Palestenian		Palestinian	94.5				البرنامج الدولي	2.9369	2.8829	3.0125
9942019189	127683	Female	1994	Jordanian	Jordanian		97.5	الاتحاد/اناث	Private	الجامعة - عمان	أبناء عاملين في الجامعة	3.5131	3.50427	3.525
9941036041	127691	Male	1994	Jordanian	Jordanian		96.3	اكاديمية الرواد الدولية / ذكور	Private	الجامعة - عمان	البرنامج الموازي	3.2367	3.29733	3.17083
9942040774	127709	Female	1994	Jordanian		British - IG	96.9				أبناء اعضاء هيئة التدريس	2.9835	2.74543	3.24583
9941021666	127738	Male	1994	Jordanian		British - IG	93.6				البرنامج الموازي	2.7927	2.7303	2.84583
9941066252	127750	Male	1994	Jordanian	Jordanian		98	التربية الريادية الثانية	Private	الجامعة - عمان	أبناء اعضاء هيئة التدريس	2.8417	3.0098	2.7
9942001288	127781	Female	1994	Jordanian	Jordanian		96	الدر المنثور	Private	الجامعة - عمان	أبناء اعضاء هيئة التدريس	3.3437	3.35937	3.275
9942060836	127784	Female	1994	Jordanian	Jordanian		94.1	النظم الحديثة الاولى	Private	الجامعة - عمان	البرنامج الموازي	3.0059	2.66827	3.29583
9941033487	127806	Male	1994	Jordanian		Saudi	99.32				أبناء اعضاء هيئة التدريس	2.6398	2.52763	2.74583
9942017004	127835	Female	1994	Jordanian	Jordanian		97.5	اليوبيل الثانوية	Private	الجامعة - عمان	أبناء اعضاء هيئة التدريس	3.6813	3.68573	3.64583
9941044147	127986	Male	1994	Jordanian	Jordanian		95.8	النموذجية / الجامعة الاردنية	Private	الجامعة - عمان	أبناء اعضاء هيئة التدريس	2.9265	3.01073	2.85417
9941060500	127991	Male	1994	Jordanian	Jordanian		93.4	فيلاديلفيا الثانوية للذكور	Private	وادي السير - عمان	البرنامج الموازي	2.7405	2.83113	2.775
	128181	Female	1993	Saudi	Jordanian		99.92				دولي / اتفاقيات	2.4506	2.5315	2.38333
9941058247	128203	Male	1994	Jordanian	Jordanian		95.6	جبل الأميرة رحمة الثانوية الخاصة	Private	قصبة الزرقاء	البرنامج الموازي	3.6039	3.63763	3.59583
9941060558	128205	Male	1994	Jordanian		British - IG	95.1				البرنامج الموازي	2.4259	2.34977	2.56667
9942038720	128224	Female	1994	Jordanian	Jordanian		95	مفقود		الجامعة - عمان	أبناء اعضاء هيئة التدريس	2.6826	2.67697	2.8625
9942002203	128237	Female	1994	Jordanian	Jordanian		95.8	اسكان الجامعة الثانوية للبنات	Public	الجامعة - عمان	البرنامج الموازي	3.5441	3.62597	3.49583
9942002202	128239	Female	1994	Jordanian	Jordanian		96.6	اسكان الجامعة الثانوية للبنات	Public	الجامعة - عمان	أبناء عاملين في الجامعة	3.2846	3.2164	3.40833
9942026119	128240	Female	1994	Jordanian	Jordanian		97.9	الاتحاد/اناث	Private	الجامعة - عمان	البرنامج الموازي	3.1349	3.2519	3.0875
9942033281	128311	Female	1994	Jordanian	Jordanian		96.6	الجبيهة الثانوية للبنات	Public	الجامعة - عمان	أبناء عاملين في الجامعة	2.5489	2.6763	2.39167
9941007646	128353	Male	1994	Jordanian	Jordanian		94.7	الاتحاد/ طارق	Private	الجامعة - عمان	البرنامج الموازي	2.6908	2.6247	2.77083
	128354	Female	1993	Yemeni		Yemeni	96.25				تبادل ثقافي	3.1751	3.20257	3.19167
	128414	Male	1991	Libyan		Libyan	96				دولي / اتفاقيات	3.0847	2.93483	3.0625
9941048102	128478	Male	1994	Jordanian		British - IG	93.5				البرنامج الموازي	3.055	3.02433	3.04167
	128518	Male	1994	Iraqi	Jordanian		96			قصبةعمان	البرنامج الدولي	2.4174	2.6119	2.25833
9941021558	128570	Male	1994	Jordanian		British - IG	96.9				البرنامج الدولي	3.6736	3.42437	3.89583
9942015557	128735	Female	1994	Jordanian	Jordanian		95.7	العمرية الثانوية /بنات	Private	الجامعة - عمان	أبناء اعضاء هيئة التدريس	2.8082	2.792	2.84583
9942019217	128736	Female	1994	Jordanian		Swiss - IB	95				البرنامج الموازي	3.9829	3.98203	4
9951024567	128780	Male	1995	Jordanian	Jordanian		97.4	الاتحاد/ طارق	Private	الجامعة - عمان	البرنامج الموازي	3.4388	3.3275	3.5375
9941015651	128790	Male	1994	Jordanian	Jordanian		97.4	الاتحاد/ طارق	Private	الجامعة - عمان	البرنامج الموازي	3.5468	3.54973	3.54583
9941044026	128806	Male	1994	Jordanian	Jordanian		97.4	الجامعة الثانوية الأولى للبنين	Private	الجامعة - عمان	البرنامج الموازي	2.9309	3.04497	2.87083
9942007721	128816	Female	1994	Jordanian	Jordanian		94.6	مادبا الثانوية الاولى للبنات	Public	قصبةمادبا	أبناء اعضاء هيئة التدريس	3.3218	3.21653	3.39167
	128822	Female	1994	Sudani	Jordanian		95.1			قصبةعمان	تبادل ثقافي	2.7347	2.65547	2.83333
	128833	Female	1994	Iraqi	Jordanian		94.6			قصبةعمان	البرنامج الدولي	2.8557	2.91147	2.89583
9941021866	128854	Male	1994	Jordanian	Jordanian		95.6	اليوبيل الثانوية	Private	الجامعة - عمان	البرنامج الموازي	3.0903	3.33097	2.95
9941031701	128929	Male	1994	Jordanian		British - IG	97.3				البرنامج الدولي	3.8555	4	3.72083
9941058083	128958	Male	1994	Jordanian	Jordanian		95.9	الجزيرة	Private	الجامعة - عمان	البرنامج الموازي	2.859	2.6823	2.9875
	128967	Male	1995	Iraqi		British - IG	95.9				البرنامج الدولي	2.8811	2.8035	2.94583
9942023941	129007	Female	1994	Jordanian	Jordanian		97.3	سكينة بنت الحسين الثانوية	Public	قصبةعمان	مكرمة جيش	3.8298	3.9416	3.75
9942022621	129022	Female	1994	Jordanian	Jordanian		98.1	اليوبيل الثانوية	Private	الجامعة - عمان	مكرمة جيش	3.4801	3.6487	3.34167
9941025021	129037	Male	1994	Jordanian	Jordanian		95	الراهبات الفرانسيسكانيات	Private	وادي السير - عمان	البرنامج الموازي	2.8361	2.64237	3.05
9942034134	129088	Female	1994	Jordanian	Jordanian		96.3	اكاديمية عمان	Private	الجامعة - عمان	البرنامج الموازي	2.9774	2.6463	3.24167
9942018480	129150	Female	1994	Jordanian	Jordanian		97.3	التربية الريادية الأولى	Private	الجامعة - عمان	البرنامج الموازي	2.4646	2.50237	2.42917
9942055643	129386	Female	1994	Jordanian		Swiss - IB	95				البرنامج الموازي	3.7465	3.71923	3.7625
9922049777	129442	Female	1992	Jordanian	Jordanian		97.1	الاتحاد/اناث	Private	الجامعة - عمان	البرنامج الموازي	3.1547	N/A	3.19583
	129443	Male	1992	Kuwaiti		Kuwaiti	90.72				دولي / اتفاقيات	2.3169	3.10087	2.21667
9941048135	129518	Male	1994	Jordanian	Jordanian		96.1	النخبة الثانوية للبنين	Private	الجامعة - عمان	البرنامج الموازي	3.3462	2.8818	3.42917
9941003569	130001	Male	1994	Jordanian	Jordanian		96	الجزيرة	Private	الجامعة - عمان	البرنامج الموازي	3.3316	N/A	3.19167
9941011955	131019	Male	1994	Jordanian		American - SAT	98.5				البرنامج الموازي	3.7153	N/A	3.7875
9921021273	137498	Male	1992	Jordanian		British - IG	95.8				البرنامج الدولي	2.7115	N/A	2.46667
	138308	Male	1992	Syrian		Syrian	97.93				البرنامج الدولي	2.981	N/A	3.17083
	140221	Male	1991	Bahraini		Bahraini	97.9				البرنامج الدولي	4	N/A	4
9911068435	146720	Male	1991	Jordanian	Jordanian		91.3	Personal	Personal	قصبةعمان	موازي/عائدون من سوريا والسودان	2.2722	N/A	2.33333
9921064706	2120973	Male	1992	Jordanian		Saudi	99.82				موازي/عائدون من سوريا والسودان	2.58	N/A	2.53333

## Sheet: Group B (2013 Entre Dta)
Supplementary Table 2: Characteristics of students accepted in the academic year 2013-2014
Gender	Nationality	Faculty	Speciality	GSE-Mark	Type of GSE	Admission Track		Condition	Admitted Year	Graduate/Dropout Year	PGA
F	Jordan	Medicine	MD	97.5	GSE	University emplo. Son		Graduated	2013	2017	3.5131
M	Jordan	Medicine	MD	89.2	GSE	parallel		Graduated	2014	2019	2.41
M	Jordan	Medicine	MD	96	GSE	parallel		Graduated	2013	2017	3.3316
M	UK	Medicine	MD	91.6	IG	International		Graduated	2013	2019	2.68
M	Palestine	Medicine	MD	96.74	Saudi Arabia	International		Dropout	2013	2013	1.6364
M	Palestine	Medicine	MD	97.4	Palestine	parallel		Graduated	2015	2016	2.94
F	Syria	Medicine	MD	98.9	Emirate	International		Graduated	2013	2019	2.96
F	Saudi Arabi	Medicine	MD	94.5	GSE	International		Graduated	2013	2020	2.85
M	NA	Medicine	MD	96.89	Kuwait	International		Graduated	2013	2019	2.71
M	Iraq	Medicine	MD	85	GSE	International		Dropout	2013	2017	0.8076
M	Lebanon	Medicine	MD	95.37	Kuwait	International		Graduated	2013	2020	2.67
F	Libya	Medicine	MD	95.09	Libya	International		Dropout	2013	2014	0.2803
F	USA	Medicine	MD	97.63	Kuwait	International		Graduated	2013	2019	2.56
F	Palestine	Medicine	MD	97.3	GSE	International		Graduated	2015	2019	2.59
M	Syria	Medicine	MD	100	Saudi Arabia	International		Dropout	2013	2013	2.2857
M	Palestine	Pharmacy	MD	95.1	Emirate	International		Dropout	2013	2015	2.372
F	Syria	Medicine	MD	98.84	Saudi Arabia	International		Dropout	2013	2013	3.2059
M	Syria	Medicine	MD	99.88	Saudi Arabia	International		Dropout	2013	2013	2.6334
M	Egypt	Medicine	MD	88	IG	International		Dropout	2013	2013	0
M	Morocco	Medicine	MD	95.5	GSE	International		Graduated	2014	2018	2.6538
M	Iraq	Medicine	MD	86.9	GSE	International		Dropout	2013	2016	0.3818
M	Israil	Medicine	MD	95.7	Israil	International		Dropout	2013	2015	0.4076
F	Canada	Medicine	MD	92	Canada	International		Dropout	2013	2013	0
M	Saudi Arabi	Medicine	MD	87.58	Saudi Arabia	Int/agreement		Dropout	2013	2016	0.4792
M	Saudi Arabi	Pharmacy	MD	85.7	GSE	International		Dropout	2013		2.6886
F	Iraq	Medicine	MD	89.1	GSE	International		Dropout	2013	2013	1.5152
M	Iraq	Medicine	MD	95.9	GSE	International		Dropout	2013	2013	0
F	Syria	Medicine	MD	95.23	Saudi Arabia	International		Dropout	2013	2013	0.9546
M	Jordan	Medicine	MD	95.4	IG	International		Graduated	2013	2019	2.74
F	NA	Medicine	MD	93.55	Kuwait	International		Graduated	2013	2019	2.73
F	Palestine	Medicine	MD	100	Saudi Arabia	International		Dropout	2013	2015	1.8693
M	Iraq	Medicine	MD	94.29	Iraq	International		Graduated	2013	2019	2.79
M	Saudi Arabi	Medicine	MD	94.62	Saudi Arabia	International		Dropout	2013	2014	0
F	Palestine	Medicine	MD	98.16	Saudi Arabia	International		Dropout	2013	2016	0.399
M	Iraq	Medicine	MD	94.2	GSE	International		Dropout	2013	2017	0.8742
M	Iraq	Medicine	MD	93.57	Iraq	International		Dropout	2013	2014	1.3659
F	Israil	Medicine	MD	96.4	Israil	International		Dropout	2013	2014	0.7014
M	Iraq	Medicine	MD	92.1	GSE	International		Dropout	2013	2015	2.2369
M	Iraq	Medicine	MD	87.2	GSE	International		Graduated	2013	2019	3.08
F	Saudi Arabi	Medicine	MD	94.61	Saudi Arabia	International		Dropout	2013	2014	2.2125
M	Iraq	Medicine	MD	86.86	Iraq	International		Dropout	2013	2016	2.245
F	Syria	Medicine	MD	92.36	Qatar	International		Graduated	2013	2019	2.38
M	Iraq	Denistry	MD	90.2	GSE	International		Graduated	2013	2019	2.77
F	Iraq	Medicine	MD	86.2	GSE	International		Dropout	2013	2013	1.7321
F	Jordan	Medicine	MD	98.3	Israil	International		Dropout	2013		1.7776
F	Saudi Arabi	Medicine	MD	96.27	Saudi Arabia	International		Graduated	2013	2020	2.63
M	USA	Medicine	MD	89.8	IG	International		Graduated	2013	2019	2.69
F	Saudi Arabi	Medicine	MD	99.75	Saudi Arabia	International		Graduated	2013	2019	2.72
M	Syria	Medicine	MD	90.9	Saudi Arabia	International		Graduated	2013	2019	2.43
M	Yemen	Medicine	MD	96.74	Saudi Arabia	International		Dropout	2013	2017	1.1909
F	Lebanon	Medicine	MD	93.05	Kuwait	International		Dropout	2013	2015	1.5061
F	Iraq	Medicine	MD	91.86	Iraq	International		Dropout	2013	2016	2.5855
F	Libia	Medicine	MD	99.22	Libya	International		Graduated	2013	2018	3.4032
M	Iraq	Pharmacy	MD	87.43	Iraq	International		Graduated	2013	2018	2.3152
M	Syria	Medicine	MD	98.05	Saudi Arabia	International		Dropout	2013	2014	0.8357
M	Jordan	Medicine	MD	98.5	SAT	parallel		Graduated	2013	2017	3.7153
F	Iraq	Medicine	MD	92.9	IG	International		Dropout	2013	2018	1.3092
M	USA	Medicine	MD	99.38	Saudi Arabia	International		Graduated	2013	2019	2.56
F	Egypt	Medicine	MD	91.22	Egypt	International		Dropout	2013	2013	1.5455
M	Iraq	Medicine	MD	91.86	Iraq	International		Dropout	2013	2014	1.2566
F	Iraq	Medicine	MD	86.71	Iraq	International		Dropout	2013	2014	1.8
F	Kuwait	Medicine	MD	89.09	Kuwait	International		Dropout	2013	2014	2.3293
M	Iraq	Medicine	MD	88.14	Iraq	International		Graduated	2013	2020	2.4
F	Syria	Medicine	MD	95.08	Saudi Arabia	International		Dropout	2013	2014	1.899
F	Romania	Medicine	MD	97.5	GSE	parallel		متخرج	2014	2018	2.7581
M	Saudi Arabi	Medicine	MD	97.7	Saudi Arabia	International		Dropout	2013	2013	1.2679
F	Kuwait	Medicine	MD	92.23	Kuwait	Int/agreement		Dropout	2013	2016	0.4298
F	Iraq	Medicine	MD	93.71	Iraq	International		Dropout	2013	2016	0.7208
M	Kuwait	Medicine	MD	86.52	Kuwait	Int/agreement		Dropout	2013	2014	2.4868
M	Saudi Arabi	Medicine	MD	99.2	Saudi Arabia	International		Dropout	2013	2014	1.0667
F	Jordan	Medicine	MD	98.4	GSE	UN		متخرج	2014	2018	3.2879
M	Jordan	Eng.	MD	94.7	GSE	parallel		متخرج	2015	2018	2.8632
F	Kuwait	Medicine	MD	94.45	Kuwait	Int/agreement		Graduated	2013	2019	2.4
M	Syria	Medicine	MD	100	Saudi Arabia	International		Graduated	2013	2019	2.68
M	Syria	Medicine	MD	99.47	Saudi Arabia	International		Graduated	2013	2019	2.61
M	Syria	Medicine	MD	97.89	Saudi Arabia	International		Dropout	2013	2013	0.9773
M	Kuwait	Medicine	MD	90.59	Kuwait	International		Dropout	2013	2014	1.4086
M	Iraq	Denistry	MD	91.14	Iraq	International		Dropout	2013	2017	0.3406
F	Syria	Medicine	MD	94.45	Syria	International		Dropout	2013	2014	2.3964
M	Kuwait	Medicine	MD	91.85	Kuwait	International		Dropout	2013	2013	1.5915
M	Libya	Medicine	MD	93.79	Libya	International		Dropout	2013	2015	0.2292
M	Egypt	Pharmacy	MD	85.6	GSE	International		Dropout	2013	2020	2.3539
M	Iraq	Medicine	MD	90.29	Iraq	International		Dropout	2013	2016	1.1354
F	Jordan	Medicine	MD	98.3	GSE	International		Graduated	2017	2018	3.7382
F	Jordan	Medicine	MD	98	GSE	International		Graduated	2014	2018	2.5913
F	Iraq	Medicine	MD	87.86	Iraq	International		Dropout	2013	2015	2.0852
F	Jordan	Medicine	MD	98.2	GSE	International		Graduated	2015	2019	2.39
F	USA	Medicine	MD	93	IG	International		Dropout	2013	2013	2.3693
F	Libya	Medicine	MD	99.86	Libya	International		Graduated	2013	2019	2.35
F	Jordan	Medicine	MD	98.2	GSE	UN		Graduated	2017	2018	2.5409
M	Iraq	Medicine	MD	99.28	Saudi Arabia	International		Dropout	2013	2014	2.4204
F	Iraq	Medicine	MD	90.4	IG	International		Dropout	2013	2015	0.341
F	Kuwait	Medicine	MD	92.67	Kuwait	Int/agreement		Dropout	2013	2014	1.0487
M	Saudi Arabi	Medicine	MD	97.64	Saudi Arabia	Int/agreement		Dropout	2013	2017	0.375
M	Saudi Arabi	Medicine	MD	90.32	Saudi Arabia	Int/agreement		Dropout	2013	2013	1.8422
F	Kuwait	Medicine	MD	93.38	Kuwait	Int/agreement		Graduated	2013	2019	2.47
F	Kuwait	Medicine	MD	93.06	Kuwait	Int/agreement		Dropout	2013	2017	0.4261
F	Saudi Arabi	Medicine	MD	96.22	Saudi Arabia	International		Dropout	2013	2014	0.9274
F	Saudi Arabi	Medicine	MD	90.43	Saudi Arabia	Int/agreement		Dropout	2013	2014	1.2786
F	Saudi Arabi	Medicine	MD	99.02	Saudi Arabia	Int/agreement		Dropout	2013	2013	1.9539
F	NA	Medicine	MD	85.63	Kuwait	International		Dropout	2013	2013	0.7679
M	Jordan	Medicine	MD	98.2	GSE	M/ sons of militaries		Graduated	2013	2019	2.54
M	Jordan	Medicine	MD	98.2	GSE	Un		متخرج	2015	2018	3.419
F	Jordan	Medicine	MD	98.1	GSE	M/ sons of militaries		Graduated	2013	2019	2.83
M	Jordan	Medicine	MD	98.6	GSE	M/ sons of militaries		Graduated	2013	2019	2.88
M	Jordan	Medicine	MD	98.6	GSE	M/ sons of militaries		Graduated	2013	2019	2.55
M	Jordan	Eng.	MD	100	Saudi Arabia	M/ sons of MOE		Graduated	2013	2020	2.3938
M	Jordan	Medicine	MD	97.8	GSE	UN		Graduated	2018	2018	3.1123
F	Jordan	Pharmacy	MD	99	GSE	M/ sons of MOE		Graduated	2013	2017	3.0221
F	Jordan	Eng.	MD	99.2	GSE	UN		Graduated	2013	2018	3.8153
M	Jordan	Medicine	MD	98.2	GSE	M/ sons of militaries		Graduated	2013	2019	2.66
M	Jordan	Medicine	MD	99.2	GSE	UN		Graduated	2013	2019	2.8
M	Kuwait	Medicine	MD	93.18	Kuwait	Int/agreement		Dropout	2013	2014	1.6053
F	Jordan	Medicine	MD	98.9	GSE	UN		Graduated	2013	2019	2.68
F	Jordan	Eng.	MD	98.8	GSE	M/sons of MOE		Graduated	2013	2018	3.4623
F	Jordan	Medicine	MD	98.9	GSE	M/sons of MOE		Graduated	2013	2019	3.49
M	Jordan	Medicine	MD	98	GSE	M/ sons of militaries		Graduated	2013	2019	2.6
M	Jordan	Medicine	MD	98.9	GSE	UN		Graduated	2013	2019	3.17
M	Jordan	Medicine	MD	99.3	GSE	UN		Graduated	2013	2020	3.16
F	Jordan	Medicine	MD	98.8	GSE	M/sons of militaries		Graduated	2013	2019	2.69
F	Canada	Medicine	MD	100	Saudi Arabia	International		Dropout	2013	2013	2.9643
M	Jordan	Medicine	MD	99	GSE	UN		Graduated	2013	2019	2.52
M	Jordan	Medicine	MD	98	GSE	UN		متخرج	2016	2018	3.3406
M	Kuwait	Medicine	MD	93.82	Kuwait	Int/agreement		Graduated	2013	2019	2.5
M	Jordan	Medicine	MD	96.8	GSE	parallel		Graduated	2013	2019	2.77
M	Jordan	Medicine	MD	98.7	GSE	UN		Graduated	2013	2019	2.73
M	Kuwait	Medicine	MD	94.1	Kuwait	Int/agreement		Dropout	2013		1.8544
F	Kuwait	Medicine	MD	94.27	Kuwait	Int/agreement		Dropout	2013	2013	1.7829
M	Jordan	Dentistry	MD	97.1	GSE	Martyrs sons		متخرج	2013	2020	2.67
M	Iraq	Medicine	MD	85.8	GSE	International		Graduated	2013	2019	2.67
M	Israil	Medicine	MD	96.4	Israil	International		Graduated	2013	2019	2.76
F	Saudi Arabi	Medicine	MD	90.86	Saudi Arabia	Int/agreement		Dropout	2013	2013	0.9672
M	Kuwait	Medicine	MD	94.2	Kuwait	Int/agreement		Dropout	2013	2014	2.6307
F	Kuwait	Medicine	MD	91.59	Kuwait	Int/agreement		Dropout	2013	2016	0.8191
M	Jordan	Medicine	MD	91.1	GSE	International		Graduated	2013	2020	2.69
F	Bahrein	Agriculture	Nutritio	93	Bahrein	Int/agreement		Graduated	2013	2018	2.9426
F	Bahrein	Medicine	MD	90	Bahrein	Int/agreement		Dropout	2013	2015	0.4068
F	Bahrein	Medicine	MD	93.6	Bahrein	Int/agreement		Dropout	2013	2013	0
F	Iraq	Medicine	MD	87.14	Iraq	International		Dropout	2013	2014	0.5341
F	Saudi Arabi	Medicine	MD	97.02	Saudi Arabia	Int/agreement		Dropout	2013	2013	0.75
F	Jordan	Medicine	MD	89.8	GSE	International		Graduated	2013	2019	2.6
F	Kuwait	Medicine	MD	94.53	Kuwait	Int/agreement		Dropout	2013	2014	1.6974
F	Palestine	Medicine	MD	95.9	IG	International		Dropout	2013	2018	1.113
F	Iraq	Medicine	MD	85.71	Iraq	International		Dropout	2013	2013	0.9397
F	Jordan	Medicine	MD	95.4	GSE	parallel		Graduated	2013	2019	2.84
F	Palestine	Medicine	MD	95.3	P	International		Graduated	2013	2019	2.28
F	Bahrein	Medicine	MD	87.9	Bahrein	Int/agreement		Graduated	2013	2019	2.51
M	Saudi Arabi	Medicine	MD	99.68	Saudi Arabia	Int/agreement		Dropout	2013	2014	1.1136
M	Saudi Arabi	Medicine	MD	97.6	Saudi Arabia	Int/agreement		Dropout	2013	2014	1.3833
M	Saudi Arabi	Medicine	MD	89.78	Saudi Arabia	Int/agreement		Dropout	2013	2014	0.6643
M	Saudi Arabi	Law	MD	99.85	Saudi Arabia	Int/agreement		Graduated	2013	2019	2.506
M	Saudi Arabi	Medicine	MD	94.7	Saudi Arabia	Int/agreement		Dropout	2013	2015	0.1193
M	Saudi Arabi	Medicine	MD	95.91	Saudi Arabia	Int/agreement		Dropout	2013		1.5192
M	Jordan	Medicine	MD	95.2	GSE	parallel		Graduated	2013	2019	2.48
M	Jordan	Dentistry	MD	90.9	GSE	parallel		Graduated	2013	2020	2.48
M	Jordan	Medicine	MD	93.3	GSE	International		Dropout	2013	2013	2.4224
F	Jordan	Medicine	MD	95.4	GSE	parallel		Graduated	2013	2019	2.78
F	Jordan	Dentistry	MD	95.9	IG	parallel		Graduated	2013	2019	2.36
M	Jordan	Medicine	MD	94.8	GSE	University emplo. Son		Graduated	2013	2019	2.79
F	Jordan	Medicine	MD	91.9	GSE	International		Graduated	2013	2019	2.41
M	Jordan	Medicine	MD	95.1	IG	parallel		Graduated	2015	2018	3.3515
F	Jordan	Medicine	MD	95.1	Saudi Arabia	International		Dropout	2013	2015	1.8523
M	Jordan	Medicine	MD	94.5	GSE	parallel		Graduated	2013	2019	3.32
M	Saudi Arabi	Law	MD	92.96	Saudi Arabia	Int/agreement		Graduated	2013		2.4327
F	Malaisya	Medicine	MD	96.4	Malasyia	Int/agreement		Dropout	2013	2016	0.4396
M	Libya	Medicine	MD	85.2	Libya	Int/agreement		Dropout	2013	2013	0
M	Malaisya	Medicine	MD	96.4	Malasyia	Int/agreement		Dropout	2013	2017	0.6611
M	Malaisya	Medicine	MD	96.9	Malasyia	Int/agreement		Dropout	2013	2016	0.4231
M	Malaisya	Medicine	MD	94.2	Malasyia	Int/agreement		Dropout	2013	2017	0.806
M	Malaisya	Medicine	MD	95.8	Malasyia	Int/agreement		Dropout	2013	2017	0.7696
M	Malaisya	Medicine	MD	95	Malasyia	Int/agreement		Dropout	2013	2017	1.1381
M	Malaisya	Medicine	MD	96.8	Malasyia	Int/agreement		Dropout	2013	2017	1.4683
M	Malaisya	Medicine	MD	96.9	Malasyia	Int/agreement		Dropout	2013	2017	1.5953
M	Iraq	Medicine	MD	86	Iraq	International		Dropout	2013	2015	1.9143
M	Malaisya	Medicine	MD	96.6	Malasyia	Int/agreement		Dropout	2013	2014	2.05
M	Malaisya	Medicine	MD	95.8	Malasyia	Int/agreement		Dropout	2013	2017	0.8244
F	Jordan	Pharmacy	Pharmacy	94.4	GSE	University emplo. Son		Graduated	2013	2017	3.0245
M	Jordan	Medicine	MD	92.5	GSE	University emplo. Son		Graduated	2013	2020	2.8
M	Jordan	Medicine	MD	94.7	GSE	University emplo. Son		Graduated	2013	2019	2.53
M	Jordan	Business	MD	95.3	GSE	University emplo. Son		Graduated	2013	2017	3.7675
F	Jordan	Medicine	MD	97.2	GSE	parallel		Dropout	2013	2016	0.4662
M	Jordan	Medicine	MD	98.2	GSE	University emplo. Son		Graduated	2013	2019	2.6
M	Syria	Medicine	MD	96.15	Syria	International		Dropout	2013	2013
F	Jordan	Medicine	MD	93.3	GSE	International		Dropout	2013		1.8334
M	Jordan	Medicine	MD	92.3	IB	International		Graduated	2013	2019	2.75
M	Jordan	Medicine	MD	95.8	IG	International		Graduated	2013	2017	2.7115
M	Jordan	Medicine	MD	95	GSE	parallel		Graduated	2015	2018	2.663
M	Jordan	Pharmacy	Pharmacy	98.04	Saudi Arabia	Diplomatic Sons		Graduated	2013	2019	2.3686
F	Jordan	Medicine	MD	93.3	GSE	International		Dropout	2013	2013	0
M	Jordan	Medicine	MD	96.7	GSE	parallel		Graduated	2014	2018	2.5955
F	Jordan	Medicine	MD	92.9	IG	parallel		Graduated	2014	2018	2.3811
F	Jordan	Medicine	MD	93	GSE	International		Dropout	2013	2015	1.125
M	Jordan	Medicine	MD	97.1	GSE	parallel		Graduated	2013	2019	2.48
M	Jordan	Pharmacy	MD	93.23	Saudi Arabia	International		Dropout	2013	2016	2.17
M	Jordan	Dentistry	MD	99.03	Saudi Arabia	International		Dropout	2013		1.5051
M	Jordan	Medicine	MD	96.86	Saudi Arabia	International		Dropout	2013	2014	1.4329
M	Jordan	Medicine	MD	97.9	GSE	UN		Graduated	2016	2018	3.4647
F	Jordan	Medicine	MD	97.2	GSE	parallel		Graduated	2013	2019	2.58
F	Jordan	Medicine	MD	88.55	Kuwait	International		Dropout	2013	2014	1.8774
M	Kuwait	Medicine	MD	90	Kuwait	International		Dropout	2013	2014	0
M	Jordan	Medicine	MD	92.1	GSE	University emplo. Son		Graduated	2013	2020	2.49
F	Jordan	Medicine	MD	97.4	GSE	parallel		Dropout	2014	2017	0.7251
F	Jordan	Medicine	MD	96.6	Saudi Arabia	International		Dropout	2013	2013	1.2848
F	Jordan	MM	MD	85	SAT	International		Graduated	2013	2020	2.58
F	Jordan	Medicine	MD	85.5	GSE	International		Dropout	2013	2014	1.984
F	Jordan	Medicine	MD	93.1	GSE	parallel		Graduated	2013	2020	2.4
F	Jordan	Dentistry	MD	87.9	GSE	parallel		Graduated	2013	2019	2.28
M	Jordan	Medicine	MD	96.2	GSE	parallel		Graduated	2014	2018	2.5175
F	Jordan	Eng.	Eng	93.8	SAT	parallel		Dropout	2013	2016	1.08
M	Jordan	Medicine	MD	86.3	GSE	International		Dropout	2013	2018	1.1588
M	Egypt	Medicine	MD	97.6	IG	International		Dropout	2013	2015	0.5975
F	Jordan	Medicine	MD	97.3	IB	UN		Graduated	2014	2018	3.9529
M	Jordan	Medicine	MD	93.1	GSE	International		Dropout	2013	2013	0.9265
M	Jordan	Dentistry	MD	92.41	Qatar	International		Dropout	2013	2020	0.8275
M	Comoro Island	Languages	MD	96.25	Commer Island	Cultural exchanges		Graduated	2013	2017	2.2607
M	Jordan	Medicine	MD	94.5	Emirate	International		Dropout	2013	2014	1.7727
F	Jordan	Medicine	MD	93.5	IG	International		Dropout	2013	2018	1.284
M	Jordan	Medicine	MD	93.8	GSE	International		Dropout	2013	2015	1.8415
M	Syria	Medicine	MD	97.93	Syria	International		Graduated	2013	2017	2.981
F	Jordan	Medicine	MD	89.6	GSE	International		Graduated	2013	2019	2.63
F	Jordan	Medicine	MD	87.7	GSE	International		Dropout	2013	2013
M	Saudi Arabi	Medicine	MD	97.18	Saudi Arabia	Int/agreement		Dropout	2013	2014	1.6786
M	Jordan	Pharmacy	MD	93.6	GSE	International		Graduated	2013	2018	2.4643
F	Jordan	Medicine	MD	100	Saudi Arabia	parallel		Dropout	2013	2018	1.2308
M	Jordan	Eng.	MD	100	Saudi Arabia	parallel		Graduated	2013	2017	2.5175
M	UK	Medicine	MD	91.6	IG	International		Dropout	2013	2016	1.0323
F	Jordan	Medicine	MD	96	Scotish	parallel		Graduated	2013	2019	2.54
F	Palestine	Medicine	MD	99.4	Palestine	Cultural exchanges		Graduated	2014	2018	3.7086
M	Jordan	Medicine	MD	88.6	GSE	International		Graduated	2013	2019	2.78
M	Iraq	Medicine	MD	89	GSE	International		Graduated	2013	2020	2.29
M	Jordan	Dentistry	MD	95.5	GSE	parallel		Dropout	2015	2016	0.4601
F	Syria	Medicine	MD	98.53	Saudi Arabia	International		Dropout	2013	2013	1.7197
F	Jordan	Medicine	MD	93.9	GSE	International		Dropout	2013	2017	0.9
M	Jordan	Medicine	MD	89.7	GSE	International		Graduated	2013	2019	2.44
M	Jordan	Medicine	MD	86.8	GSE	International		Graduated	2013	2019	2.93
F	Emiraes	Dentistry	MD	91.6	Emirate	Cultural exchanges		Dropout	2013		1.8764
F	Kuwait	Medicine	MD	86.1	Kuwait	Int/agreement		Graduated	2013	2019	2.29
M	Iraq	Dentistry	MD	88.86	Iraq	International		Dropout	2013	2018	0.7984
F	Jordan	Medicine	MD	93.3	Emirate	International		Dropout	2013	2015	0.1591
M	Canada	Medicine	MD	90.3	Canada	International		Graduated	2013	2019	2.49
M	Israil	Nursing	MD	91.5	Israil	International		Dropout	2013	2015	1.9025
M	Jordan	Medicine	MD	89.5	GSE	International		Graduated	2013	2016	2.4
F	Jordan	Dentistry	MD	88.2	GSE	International		Graduated	2013	2020	2.27
M	Syria	Medicine	MD	96.89	Syria	International		Dropout	2013	2013	3.5441
F	Jordan	Medicine	MD	92.1	GSE	International		Graduated	2013	2019	2.81
M	Israil	Medicine	MD	87.9	Israil	International		Dropout	2013	2014	1.5796
F	Jordan	Medicine	MD	90.5	GSE	International		Graduated	2013	2020	2.36
F	Jordan	Medicine	MD	91.8	GSE	International		Dropout	2013	2013	1.1875
F	UK	Medicine	MD	89.5	GSE	International		Dropout	2013	2014	2.6037
F	Jordan	Medicine	MD	91.3	GSE	International		Dropout	2013	2013	0.9265
M	Jordan	Medicine	MD	91.4	IB	International		Graduated	2013	2019	3.21
M	Libya	Medicine	MD	85.86	Libya	International		Dropout	2013	2013	0.5357
M	Jordan	Medicine	MD	91.4	GSE	International		Graduated	2013	2019	2.85
M	Jordan	Medicine	MD	92.9	GSE	International		Dropout	2013	2014	1.4818
F	Saudi Arabi	Medicine	MD	99.65	Saudi Arabia	International		Dropout	2013	2014	0
M	Iraq	Medicine	MD	91.71	Iraq	International		Dropout	2013	2013	0.9853
M	Jordan	Medicine	MD	89.8	GSE	International		Dropout	2013	2014	2.9063
F	Sudan	Medicine	MD	87.8	GSE	Diplomatic Sons		Graduated	2013	2013	2.4129
M	Egypt	Medicine	MD	99.43	Kuwait	International		Graduated	2013	2018	2.9656
F	Syria	Medicine	MD	99.85	Kuwait	International		Graduated	2013	2018	3.9493
M	Palestine	Medicine	MD	91.1	Palestine	International		Graduated	2013	2018	2.8623
F	Palestine	Medicine	MD	96.9	GSE	International		Graduated	2013	2018	2.6403
F	Syria	Medicine	MD	99.52	Kuwait	International		Graduated	2013	2018	2.6936
M	Syria	Medicine	MD	100	Saudi Arabia	International		Graduated	2013	2018	2.6141
F	Iraq	Medicine	MD	94.3	IB	International		Graduated	2013	2018	3.3139
F	Iraq	Medicine	MD	96.8	GSE	International		Graduated	2013	2018	2.6653
F	USA	Medicine	MD	91.4	IB	International		Graduated	2013	2018	2.915
M	Iraq	Medicine	MD	90.2	GSE	International		Graduated	2013	2018	2.3945
M	Iraq	Medicine	MD	89.3	GSE	International		Graduated	2013	2018	2.9461
F	Iraq	Medicine	MD	97.3	IG	International		Graduated	2013	2018	2.7984
F	UK	Medicine	MD	93	IB	International		Graduated	2013	2018	3.7006
F	Palestine	Medicine	MD	94.31	Qatar	International		Graduated	2013	2018	2.5403
M	Syria	Medicine	MD	97.1	GSE	International		Graduated	2013	2018	2.9803
M	Palestine	Medicine	MD	96.6	Emirate	International		Graduated	2013	2018	2.4795
F	Palestine	Medicine	MD	97.3	IG	International		Graduated	2013	2018	3.9161
M	Palestine	Medicine	MD	95.5	Palestine	International		Graduated	2013	2018	2.7812
F	Iraq	Medicine	MD	97.2	GSE	International		Graduated	2013	2018	2.6464
F	Palestine	Medicine	MD	93.8	IG	International		Graduated	2013	2018	3.2799
F	USA	Medicine	MD	96.9	IG	International		Graduated	2013	2018	2.9395
M	Iraq	Medicine	MD	96.75	Yemen	International		Graduated	2013	2018	3.3494
F	Syria	Medicine	MD	85.52	Syria	International		Graduated	2013	2018	3.4083
F	Syria	Medicine	MD	97.6	GSE	International		Graduated	2013	2018	2.7563
F	USA	Medicine	MD	95	IG	International		Graduated	2013	2018	3.0442
F	Syria	Medicine	MD	98.62	Syria	International		Graduated	2013	2018	3.9234
M	Jordan	Medicine	MD	99.2	Emirate	parallel		Graduated	2013	2018	3.7812
F	Syria	Medicine	MD	92.63	Qatar	International		Graduated	2013	2018	2.6013
M	Syria	Medicine	MD	92.41	Syria	International		Graduated	2013	2018	2.5395
F	Palestine	Medicine	MD	98.6	GSE	parallel		Graduated	2013	2018	3.3826
M	Jordan	Medicine	MD	99.1	Emirate	parallel		Graduated	2013	2018	3.3483
F	Iraq	Medicine	MD	96	GSE	International		Graduated	2013	2018	2.3766
M	Jordan	Medicine	MD	100	Saudi Arabia	parallel		Graduated	2013	2018	2.4749
F	USA	Medicine	MD	92.6	GSE	International		Graduated	2013	2018	2.6094
F	Jordan	Medicine	MD	99.1	Palestine	parallel		Graduated	2013	2018	3.7146
F	Saudi Arabi	Medicine	MD	90.3	IB	Int/agreement		Graduated	2013	2018	3.4384
M	Palestine	Medicine	MD	93.2	GSE	International		Graduated	2013	2018	2.4954
M	Syria	Medicine	MD	94.79	Syria	International		Graduated	2013	2018	3.4612
M	Syria	Medicine	MD	93.55	Kuwait	International		Graduated	2013	2018	2.3479
F	Jordan	Medicine	MD	98	IG	parallel		Graduated	2013	2018	4
F	Palestine	Medicine	MD	86.9	Palestine	International		Graduated	2013	2018	2.6311
F	Iraq	Medicine	MD	96.9	IG	International		Graduated	2013	2018	2.5884
M	Palestine	Medicine	MD	98.1	GSE	parallel		Graduated	2013	2018	2.9844
M	Israil	Medicine	MD	93	Israil	International		Graduated	2013	2018	2.8409
F	Syria	Medicine	MD	85.86	Syria	International		Graduated	2013	2018	2.2644
F	Jordan	Medicine	MD	98.5	GSE	University emplo. Son		Graduated	2013	2018	2.9084
F	Jordan	Medicine	MD	97.5	GSE	University emplo. Son		Graduated	2013	2018	3.0025
M	Jordan	Medicine	MD	96.9	IG	International		Graduated	2013	2018	3.6409
F	Palestine	Medicine	MD	92.5	GSE	International		Graduated	2013	2018	2.2754
M	Syria	Medicine	MD	89	Emirate	International		Graduated	2013	2018	2.3312
F	Syria	Medicine	MD	89.3	GSE	International		Graduated	2013	2018	3.3357
F	Jordan	Medicine	MD	98	IG	UN		Graduated	2013	2018	3.5022
F	Australia	Medicine	MD	95.4	IG	International		Graduated	2013	2018	3.776
F	Jordan	Medicine	MD	98.2	GSE	parallel		Graduated	2013	2018	2.9984
F	Palestine	Medicine	MD	98.2	GSE	parallel		Graduated	2013	2018	3.5006
F	Jordan	Medicine	MD	98.2	GSE	M/sons of militaries		Graduated	2013	2018	3.4056
F	Jordan	Medicine	MD	99.41	Kuwait	parallel		Graduated	2013	2018	3.5313
F	Jordan	Medicine	MD	97.8	GSE	parallel		Graduated	2013	2018	2.8725
F	USA	Medicine	MD	91.5	SAT	International		Graduated	2013	2018	2.5404
F	Syria	Medicine	MD	97.59	Syria	International		Graduated	2013	2018	3.2089
M	Jordan	Medicine	MD	97.5	GSE	University emplo. Son		Graduated	2013	2018	3.2756
F	Jordan	Medicine	MD	98.3	GSE	parallel		Graduated	2013	2018	2.7578
F	Iraq	Medicine	MD	91.5	GSE	International		Graduated	2013	2018	2.6988
F	Iraq	Medicine	MD	93.7	Iraq	International		Graduated	2013	2018	3.0944
F	Jordan	Medicine	MD	96.4	GSE	parallel		Graduated	2013	2018	3.0093
F	Syria	Medicine	MD	98.37	Kuwait	International		Graduated	2013	2018	3.3185
M	Jordan	Medicine	MD	98.8	GSE	M/ sons of MOE		Graduated	2013	2018	3.4691
F	Jordan	Medicine	MD	99	GSE	UN		Graduated	2013	2018	3.394
F	Jordan	Medicine	MD	98.7	GSE	M/sons of militaries		Graduated	2013	2018	2.7449
F	Jordan	Medicine	MD	98.2	GSE	M/ sons of militaries		Graduated	2013	2018	3.4832
F	Jordan	Medicine	MD	99.1	GSE	M/ sons of MOE		Graduated	2013	2018	3.4126
F	Jordan	Medicine	MD	98.4	GSE	M/ sons of militaries		Graduated	2013	2018	3.7563
F	Jordan	Medicine	MD	98.8	GSE	Un		Graduated	2013	2018	2.8942
F	Jordan	Medicine	MD	99	GSE	UN		Graduated	2013	2018	3.5613
M	Jordan	Medicine	MD	99.1	GSE	UN		Graduated	2013	2018	2.6068
F	Jordan	Medicine	MD	98.8	GSE	M/ sons of MOE		Graduated	2013	2018	3.8085
M	Jordan	Medicine	MD	99	GSE	UN		Graduated	2013	2018	2.8796
F	Jordan	Medicine	MD	98.6	GSE	M/ sons of MOE		Graduated	2013	2018	3.7111
F	Jordan	Medicine	MD	98.9	GSE	UN		Graduated	2013	2018	2.7364
F	Jordan	Medicine	MD	98.4	GSE	M/ sons of militaries		Graduated	2013	2018	2.4437
F	Jordan	Medicine	MD	98.6	GSE	UN		Graduated	2013	2018	3.4241
F	Jordan	Medicine	MD	98.7	GSE	UN		Graduated	2013	2018	3.7488
F	Jordan	Medicine	MD	99	GSE	M/ sons of militaries		Graduated	2013	2018	3.8033
F	Jordan	Medicine	MD	99.1	GSE	UN		Graduated	2013	2018	3.5185
F	Jordan	Medicine	MD	98.6	GSE	UN		Graduated	2013	2018	3.1691
F	Jordan	Medicine	MD	98.6	GSE	M/ sons of MOE		Graduated	2013	2018	3.6957
F	Jordan	Medicine	MD	98.8	GSE	M/sons of militaries		Graduated	2013	2018	3.7672
M	Jordan	Medicine	MD	98.8	GSE	M/ sons of militaries		Graduated	2013	2018	3.374
F	Jordan	Medicine	MD	98.9	GSE	M/ sons of militaries		Graduated	2013	2018	3.3656
F	Jordan	Medicine	MD	98.6	GSE	M/ Sons of MOE		Graduated	2013	2018	2.7962
F	Jordan	Medicine	MD	99	GSE	M/ sons ofMOE		Graduated	2013	2018	3.2194
F	Jordan	Medicine	MD	99	GSE	M/ sons of MOE		Graduated	2013	2018	3.5993
F	Jordan	Medicine	MD	98.5	GSE	M/ sons of militaries		Graduated	2013	2018	3.2053
F	Jordan	Medicine	MD	98.4	GSE	M/ sons of militaries		Graduated	2013	2018	3.4936
F	Jordan	Medicine	MD	98.9	GSE	M/ sons of MOE		Graduated	2013	2018	3.8767
M	Jordan	Medicine	MD	98	IB	UN		Graduated	2013	2018	3.9701
F	Jordan	Medicine	MD	98.3	GSE	M/ sons of militaries		Graduated	2013	2018	2.8502
M	Jordan	Medicine	MD	99.1	GSE	UN		Graduated	2013	2018	3.1546
F	Jordan	Medicine	MD	98.7	GSE	UN		Graduated	2013	2018	3.8723
F	Jordan	Medicine	MD	99.4	GSE	UN		Graduated	2013	2018	3.1306
M	Jordan	Medicine	MD	98.8	GSE	UN		Graduated	2013	2018	2.6834
F	Jordan	Medicine	MD	98.6	GSE	UN		Graduated	2013	2018	2.867
M	Jordan	Medicine	MD	98.9	GSE	M/ sons of MOE		Graduated	2013	2018	2.9852
M	Jordan	Medicine	MD	98.8	GSE	UN		Graduated	2013	2018	3.8306
F	Jordan	Medicine	MD	98.9	GSE	UN		Graduated	2013	2018	3.3131
M	Jordan	Medicine	MD	98.4	GSE	M/ sons of militaries		Graduated	2013	2018	3.4325
F	Jordan	Medicine	MD	98.9	GSE	UN		Graduated	2013	2018	3.7223
M	Jordan	Medicine	MD	99	GSE	M/ sons of militaries		Graduated	2013	2018	3.5101
F	Jordan	Medicine	MD	98.2	GSE	M/ sons of militaries		Graduated	2013	2018	3.6432
M	Jordan	Medicine	MD	98.6	GSE	UN		Graduated	2013	2018	2.8704
M	Jordan	Medicine	MD	98.6	GSE	UN		Graduated	2013	2018	2.9637
F	Jordan	Medicine	MD	98.6	GSE	M/ sons of MOE		Graduated	2013	2018	2.9883
F	Jordan	Medicine	MD	99	GSE	UN		Graduated	2013	2018	3.0489
M	Jordan	Medicine	MD	98.1	GSE	M/ sons of militaries		Graduated	2013	2018	2.8901
M	Jordan	Medicine	MD	98.6	GSE	UN		Graduated	2013	2018	3.5228
F	Jordan	Medicine	MD	98.7	GSE	UN		Graduated	2013	2018	3.5398
F	Jordan	Medicine	MD	98.9	GSE	UN		Graduated	2013	2018	3.5782
F	Jordan	Medicine	MD	98.8	GSE	UN		Graduated	2013	2018	3.2096
F	Jordan	Medicine	MD	99.3	GSE	M/ sons of MOE		Graduated	2013	2018	3.7477
F	Jordan	Medicine	MD	99.3	GSE	UN		Graduated	2013	2018	2.9433
M	Jordan	Medicine	MD	98.9	GSE	UN		Graduated	2013	2018	3.0792
M	Jordan	Medicine	MD	98.8	GSE	UN		Graduated	2013	2018	3.4768
M	Jordan	Medicine	MD	98.7	GSE	M/ sons of militaries		Graduated	2013	2018	3.6614
F	Jordan	Medicine	MD	98.9	GSE	M/ sons of militaries		Graduated	2013	2018	2.9769
F	Jordan	Medicine	MD	98.9	GSE	UN		Graduated	2013	2018	2.8892
F	Jordan	Medicine	MD	98.1	GSE	M/ sons of militaries		Graduated	2013	2018	3.6501
F	Jordan	Medicine	MD	99.2	GSE	UN		Graduated	2013	2018	3.789
F	Jordan	Medicine	MD	98.9	GSE	UN		Graduated	2013	2018	3.5975
F	Jordan	Medicine	MD	99.1	GSE	UN		Graduated	2013	2018	3.0108
F	Jordan	Medicine	MD	99.4	GSE	UN		Graduated	2013	2018	2.7779
F	Jordan	Medicine	MD	98.2	GSE	M/ sons of militaries		Graduated	2013	2018	3.0773
F	Jordan	Medicine	MD	98.6	GSE	UN		Graduated	2013	2018	2.7778
F	Jordan	Medicine	MD	98.8	GSE	M/sons of militaries		Graduated	2013	2018	3.3022
F	Jordan	Medicine	MD	98.6	GSE	M/sons ofMOE		Graduated	2013	2018	3.3086
F	Jordan	Medicine	MD	98.7	GSE	M/ sons of militaries		Graduated	2013	2018	3.0435
F	Jordan	Medicine	MD	99.2	GSE	M/ sons of MOE		Graduated	2013	2018	3.5885
F	Jordan	Medicine	MD	100	Saudi Arabia	UN		Graduated	2013	2018	3.3104
F	Jordan	Medicine	MD	98.5	GSE	M/ sons of militaries		Graduated	2013	2018	3.4325
M	Jordan	Medicine	MD	98.7	GSE	M/sons of militaries		Graduated	2013	2018	2.5093
F	Jordan	Medicine	MD	99	GSE	M/ sons of MOE		Graduated	2013	2018	3.9192
M	Jordan	Medicine	MD	98.6	GSE	UN		Graduated	2013	2018	3.9422
M	Jordan	Medicine	MD	99.4	GSE	UN		Graduated	2013	2018	3.3903
M	Jordan	Medicine	MD	98.8	GSE	M/ sons of MOE		Graduated	2013	2018	3.5791
M	Jordan	Medicine	MD	97.8	GSE	parallel		Graduated	2013	2018	2.6513
M	Jordan	Medicine	MD	100	Saudi Arabia	parallel		Graduated	2013	2018	2.7543
M	Jordan	Medicine	MD	98.7	GSE	M/ Sons of MOE		Graduated	2013	2018	2.7716
M	Jordan	Medicine	MD	99.4	GSE	M/ sons of MOE		Graduated	2013	2018	3.3145
M	Jordan	Medicine	MD	99.6	GSE	UN		Graduated	2013	2018	3.5847
F	Jordan	Medicine	MD	99.1	GSE	M/Sons of MOE		Graduated	2013	2018	2.9303
F	Jordan	Medicine	MD	98.9	GSE	UN		Graduated	2013	2018	2.9889
F	Jordan	Medicine	MD	98.4	GSE	M/ sons of militaries		Graduated	2013	2018	2.537
F	Jordan	Medicine	MD	98.6	GSE	M/ sons of MOE		Graduated	2013	2018	3.666
F	Jordan	Medicine	MD	98.2	GSE	M/ sons of militaries		Graduated	2013	2018	2.64
F	Jordan	Medicine	MD	98.5	GSE	M/ sons of militaries		Graduated	2013	2018	3.8923
F	Jordan	Medicine	MD	99.2	GSE	UN		Graduated	2013	2018	3.9206
M	Jordan	Medicine	MD	98.8	GSE	UN		Graduated	2013	2018	3.9931
M	Jordan	Medicine	MD	98.6	GSE	M/ sons of MOE		Graduated	2013	2018	3.7076
F	Jordan	Medicine	MD	98.9	GSE	UN		Graduated	2013	2018	2.7491
F	Jordan	Medicine	MD	99	GSE	M/ sons f MOE		Graduated	2013	2018	3.4708
F	Jordan	Medicine	MD	98.6	GSE	M/ sons of MOE		Graduated	2013	2018	3.2352
F	Jordan	Medicine	MD	99.2	GSE	UN		Graduated	2013	2018	3.7895
F	Jordan	Medicine	MD	98.3	GSE	M/ sons of militaries		Graduated	2013	2018	3.931
F	Jordan	Medicine	MD	98.4	GSE	M/ sons of Regugees camp		Graduated	2013	2018	3.658
F	Jordan	Medicine	MD	98.8	GSE	M/ sons of militaries		Graduated	2013	2018	3.1663
M	Jordan	Medicine	MD	98.7	GSE	M/ sons of militaries		Graduated	2013	2018	3.1658
F	Jordan	Medicine	MD	98.8	GSE	UN		Graduated	2013	2018	3.2523
M	Jordan	Medicine	MD	100	Saudi Arabia	Un		Graduated	2013	2018	3.6898
F	Jordan	Medicine	MD	99.4	GSE	M/ sons of MOE		Graduated	2013	2018	3.4017
F	Jordan	Medicine	MD	99.4	GSE	UN		Graduated	2013	2018	3.6265
M	Jordan	Medicine	MD	98.8	GSE	UN		Graduated	2013	2018	3.4488
M	Jordan	Medicine	MD	98.8	GSE	M/ sons of MOE		Graduated	2013	2018	3.4828
M	Jordan	Medicine	MD	98.6	GSE	M/ sons of militaries		Graduated	2013	2018	3.0504
F	Jordan	Medicine	MD	99	GSE	UN		Graduated	2013	2018	3.5554
M	Jordan	Medicine	MD	98.7	GSE	M/ sons of MOE		Graduated	2013	2018	3.6995
F	Jordan	Medicine	MD	97.6	GSE	parallel		Graduated	2013	2018	2.5828
F	Jordan	Medicine	MD	99.2	GSE	UN		Graduated	2013	2018	3.2259
F	Jordan	Medicine	MD	98.7	GSE	UN		Graduated	2013	2018	3.1303
F	Jordan	Medicine	MD	98.2	GSE	M/ sons of militaries		Graduated	2013	2018	3.1374
F	Jordan	Medicine	MD	100	Saudi Arabia	UN		Graduated	2013	2018	3.9024
M	Jordan	Medicine	MD	99	GSE	UN		Graduated	2013	2018	2.6826
F	Jordan	Medicine	MD	98.2	GSE	M/ sons of militaries		Graduated	2013	2018	2.9018
F	Saudi Arabi	Medicine	MD	94	Qatar	Int/agreement		Graduated	2013	2018	2.2333
M	Jordan	Medicine	MD	98.8	GSE	UN		Graduated	2013	2018	3.574
M	Jordan	Medicine	MD	98.6	GSE	UN		Graduated	2013	2018	2.9368
F	Jordan	Medicine	MD	99.1	GSE	UN		Graduated	2013	2018	3.5728
M	Jordan	Medicine	MD	99.2	GSE	UN		Graduated	2013	2018	3.364
M	Jordan	Medicine	MD	98.9	GSE	M/ sons of MOE		Graduated	2013	2018	3.8193
F	Jordan	Medicine	MD	99.3	GSE	UN		Graduated	2013	2018	2.669
F	Jordan	Medicine	MD	98.4	GSE	M/ son of militaries		Graduated	2013	2018	3.2121
M	Jordan	Medicine	MD	99.6	GSE	M/ sons pf MOE		Graduated	2013	2018	3.446
M	Jordan	Medicine	MD	99.4	GSE	UN		Graduated	2013	2018	3.2923
M	Jordan	Medicine	MD	98.8	GSE	M/ sons of militaries		Graduated	2013	2018	3.7277
F	Jordan	Medicine	MD	99.9	Emirate	M/ sons of MOE		Graduated	2013	2018	3.1946
F	Palestine	Medicine	MD	98.4	GSE	M/ sons ofRefugges camp		Graduated	2013	2018	3.018
F	Saudi Arabi	Medicine	MD	100	Saudi Arabia	Int/agreement		Graduated	2013	2018	2.799
M	Jordan	Medicine	MD	99.2	GSE	International		Graduated	2013	2018	2.9802
F	Saudi Arabi	Medicine	MD	99.64	Saudi Arabia	Int/agreement		Graduated	2013	2018	2.4013
M	Saudi Arabi	Medicine	MD	100	Saudi Arabia	Int/agreement		Graduated	2013	2018	2.6126
F	Saudi Arabi	Medicine	MD	97.7	Saudi Arabia	Int/agreement		Graduated	2013	2018	2.6066
M	Jordan	Medicine	MD	93.7	GSE	International		Graduated	2013	2018	2.4183
M	Kuwait	Medicine	MD	94.66	Kuwait	Int/agreement		Graduated	2013	2018	2.6089
M	Saudi Arabi	Medicine	MD	99	Saudi Arabia	Int/agreement		Graduated	2013	2018	2.5829
F	Kuwait	Medicine	MD	88.3	Kuwait	International		Graduated	2013	2018	3.0318
M	Jordan	Medicine	MD	98.1	GSE	parallel		Graduated	2013	2018	2.8598
F	Bahrein	Medicine	MD	92.6	Bahrein	Int/agreement		Graduated	2013	2018	2.8581
F	Jordan	Medicine	MD	98	GSE	parallel		Graduated	2013	2018	3.0664
F	Jordan	Medicine	MD	98	GSE	parallel		Graduated	2013	2018	3.4767
M	Jordan	Medicine	MD	99.2	GSE	M/ sons of militaries		Graduated	2013	2018	3.2914
F	Iraq	Medicine	MD	98.6	GSE	Cultural exchanges		Graduated	2013	2018	3.1324
F	Yemen	Medicine	MD	98.37	Yemen	Cultural exchanges		Graduated	2013	2018	3.4708
F	Jordan	Medicine	MD	97.6	GSE	University emplo. Son		Graduated	2013	2018	3.6506
M	Jordan	Medicine	MD	95.9	GSE	parallel		Graduated	2013	2018	2.5924
M	Jordan	Medicine	MD	94.4	GSE	University emplo. Son		Graduated	2013	2018	3.1035
M	Jordan	Medicine	MD	97.6	IG	University emplo. Son		Graduated	2013	2018	3.0745
F	Bahrein	Medicine	MD	95.6	Bahrein	Int/agreement		Graduated	2013	2018	2.924
F	Jordan	Medicine	MD	95.3	SAT	Diplomatic sons		Graduated	2013	2018	3.7334
F	Jordan	Medicine	MD	96.6	GSE	University emplo. Son		Graduated	2013	2018	3.0446
F	Jordan	Medicine	MD	97.6	IG	University emplo. Son		Graduated	2013	2018	2.7271
F	Jordan	Medicine	MD	95.7	GSE	parallel		Graduated	2013	2018	2.6887
F	Jordan	Medicine	MD	95.9	GSE	University emplo. Son		Graduated	2013	2018	2.9371
M	Jordan	Medicine	MD	97.6	IG	University emplo. Son		Graduated	2013	2018	3.3963
M	Jordan	Medicine	MD	96.7	GSE	parallel		Graduated	2013	2018	3.3186
F	Jordan	Medicine	MD	96.7	GSE	parallel		Graduated	2013	2018	2.7669
M	Jordan	Medicine	MD	97.7	IB	University emplo. Son		Graduated	2013	2018	3.9978
M	Jordan	Medicine	MD	97.6	GSE	University emplo. Son		Graduated	2013	2018	3.0272
M	Jordan	Medicine	MD	98.2	GSE	University emplo. Son		Graduated	2013	2018	2.9385
M	Malaisya	Medicine	MD	95.6	Malasyia	Int/agreement		Graduated	2013	2018	2.9217
F	Malaisya	Medicine	MD	96.9	Malasyia	Int/agreement		Graduated	2013	2018	3.348
F	Malaisya	Medicine	MD	95.6	Malasyia	Int/agreement		Graduated	2013	2018	2.529
F	Jordan	Medicine	MD	94.4	GSE	International		Graduated	2013	2018	2.8194
M	Malaisya	Medicine	MD	95.3	Malasyia	Int/agreement		Graduated	2013	2018	2.5231
M	Malaisya	Medicine	MD	97.2	Malasyia	Int/agreement		Graduated	2013	2018	2.6302
M	Malaisya	Medicine	MD	97.5	Malasyia	Int/agreement		Graduated	2013	2018	2.9512
M	Malaisya	Medicine	MD	96.4	Malasyia	Int/agreement		Graduated	2013	2018	2.424
F	Jordan	Medicine	MD	98.3	GSE	University emplo. Son		Graduated	2013	2018	3.0876
M	Jordan	Medicine	MD	96.2	GSE	University emplo. Son		Graduated	2013	2018	2.6925
M	Jordan	Medicine	MD	94.7	GSE	University emplo. Son		Graduated	2013	2018	2.5642
F	Jordan	Medicine	MD	97.9	GSE	University emplo. Son		Graduated	2013	2018	3.3382
M	Jordan	Medicine	MD	98.2	GSE	University emplo. Son		Graduated	2013	2018	2.7029
M	Jordan	Medicine	MD	98.1	GSE	University emplo. Son		Graduated	2013	2018	2.7497
F	Jordan	Medicine	MD	96.1	GSE	University emplo. Son		Graduated	2013	2018	2.3681
M	Jordan	Medicine	MD	96.9	GSE	University emplo. Son		Graduated	2013	2018	2.7699
M	Jordan	Medicine	MD	92.7	GSE	University emplo. Son		Graduated	2013	2018	2.6002
M	Jordan	Medicine	MD	95.3	IG	International		Graduated	2013	2018	2.7946
M	Jordan	Medicine	MD	95.1	GSE	University emplo. Son		Graduated	2013	2018	3.0932
M	Jordan	Medicine	MD	96.3	IB	University emplo. Son		Graduated	2013	2018	3.4009
M	Jordan	Medicine	MD	96.1	GSE	University emplo. Son		Graduated	2013	2018	2.7674
M	Jordan	Medicine	MD	95.1	IG	University emplo. Son		Graduated	2013	2018	2.4982
F	Jordan	Medicine	MD	98	GSE	excellent research performance		Graduated	2013	2018	2.7654
F	Jordan	Medicine	MD	92.7	GSE	University emplo. Son		Graduated	2013	2018	2.5101
F	Jordan	Medicine	MD	95.7	GSE	parallel		Graduated	2013	2018	2.404
M	Jordan	Medicine	MD	97.7	GSE	parallel		Graduated	2013	2018	2.9801
F	Jordan	Medicine	MD	100	Saudi Arabia	UN		Graduated	2013	2018	2.7738
M	Jordan	Medicine	MD	95.3	IG	International		Graduated	2013	2018	3.9933
F	Jordan	Medicine	MD	97.3	GSE	parallel		Graduated	2013	2018	2.878
M	Jordan	Medicine	MD	96.6	GSE	parallel		Graduated	2013	2018	2.5416
M	Jordan	Medicine	MD	96.7	GSE	parallel		Graduated	2013	2018	3.1531
M	Jordan	Medicine	MD	100	Saudi Arabia	parallel		Graduated	2013	2018	2.7844
F	Jordan	Medicine	MD	97.5	GSE	University emplo. Son		Graduated	2013	2018	3.2061
M	Jordan	Medicine	MD	97.5	GSE	parallel		Graduated	2013	2018	3.0865
F	Jordan	Medicine	MD	97.9	GSE	parallel		Graduated	2013	2018	2.636
F	Jordan	Medicine	MD	99.72	Saudi Arabia	International		Graduated	2013	2018	2.61
F	Jordan	Medicine	MD	98.2	SAT	UN		Graduated	2013	2018	2.7784
M	Jordan	Medicine	MD	97.9	GSE	parallel		Graduated	2013	2018	2.6024
F	Jordan	Medicine	MD	97.9	GSE	parallel		Graduated	2013	2018	2.601
F	Jordan	Medicine	MD	94.6	GSE	parallel		Graduated	2013	2018	2.8731
F	Jordan	Medicine	MD	97.8	GSE	parallel		Graduated	2013	2018	2.9573
M	Jordan	Medicine	MD	90.7	SAT	International		Graduated	2013	2018	3.7267
M	Jordan	Medicine	MD	95	IB	International		Graduated	2013	2018	3.853
M	Jordan	Medicine	MD	97.6	IG	parallel		Graduated	2013	2018	3.5638
F	Jordan	Medicine	MD	93.8	IG	International		Graduated	2013	2018	2.6721
F	Jordan	Medicine	MD	97.9	GSE	parallel		Graduated	2013	2018	3.7363
F	Jordan	Medicine	MD	97.9	GSE	parallel		Graduated	2013	2018	3.1612
F	Jordan	Medicine	MD	94.5	IG	International		Graduated	2013	2018	3.2584
F	Jordan	Medicine	MD	92	IB	International		Graduated	2013	2018	2.6557
F	Jordan	Medicine	MD	97.9	GSE	parallel		Graduated	2013	2018	3.4462
M	Jordan	Medicine	MD	94.9	GSE	parallel		Graduated	2013	2018	2.9842
M	Jordan	Medicine	MD	94.3	IG	International		Graduated	2013	2018	2.8068
F	Yemen	Medicine	MD	98	Yemen	Cultural exchanges		Graduated	2013	2018	3.0316
M	Jordan	Medicine	MD	92.6	IG	International		Graduated	2013	2018	2.4674
M	Jordan	Medicine	MD	88.6	IB	International		Graduated	2013	2018	2.4371
M	USA	Medicine	MD	86	SAT	International		Graduated	2013	2018	2.7879
M	Jordan	Medicine	MD	88.5	GSE	International		Graduated	2013	2018	2.2297
F	Jordan	Medicine	MD	96.8	GI	parallel		Graduated	2013	2018	3.2882
F	Jordan	Medicine	MD	94.6	IB	parallel		Graduated	2013	2018	2.9742
F	Jordan	Medicine	MD	88.8	GSE	International		Graduated	2013	2018	2.4322
M	Jordan	Medicine	MD	91.3	GSE	International		Graduated	2013	2018	3.4101
M	Israil	Medicine	MD	91.7	Israil	Int/agreement		Graduated	2013	2018	3.1462
M	Jordan	Medicine	MD	92	IG	International		Graduated	2013	2018	2.6595
M	Jordan	Medicine	MD	91.6	GSE	International		Graduated	2013	2018	2.6677
F	Jordan	Medicine	MD	92	IB	International		Graduated	2013	2018	2.5158
M	Jordan	Medicine	MD	94.6	GSE	parallel		Graduated	2013	2018	2.3672
M	Israil	Medicine	MD	92.2	Israil	Int/agreement		Graduated	2013	2018	2.7572
F	Jordan	Medicine	MD	97.6	IG	parallel		Graduated	2013	2018	3.9442
M	Jordan	Medicine	MD	95.1	GSE	International		Graduated	2013	2018	2.3831
M	Jordan	Medicine	MD	97.6	IG	parallel		Graduated	2013	2018	3.8431
F	Israil	Medicine	MD	94	Israil	Int/agreement		Graduated	2013	2018	3.3116
M	Jordan	Medicine	MD	92.3	IG	International		Graduated	2013	2018	3.1705
M	Jordan	Medicine	MD	97.6	IG	parallel		Graduated	2013	2018	3.3911
M	Jordan	Medicine	MD	97.6	IG	parallel		Graduated	2013	2018	3.7177
M	Jordan	Medicine	MD	97.6	IG	parallel		Graduated	2013	2018	2.9217
M	Palestine	Medicine	MD	99.7	Palestine	Cultural exchanges		Graduated	2013	2018	4
F	Israil	Medicine	MD	94.6	Israil	International		Graduated	2013	2018	2.748
